# Supplementary material for: Integrated analysis of DNA methylome and transcriptome reveals the differences in biological characteristics of porcine mesenchymal stem cells
Source: BMC Genom Data. 2021 Dec 18;22:56. doi: 10.1186/s12863-021-01016-8 (PMC8684131; doi:10.1186/s12863-021-01016-8)
Supplement: Supplementary file 1 — Additional file 1. The datasets used and/or analysed during the current study are available in the article. Table S1. List of genes displaying differences in promoter methylation between BMMSCs and UCMSCs. Table S2. List of DEGs in BMMSCs and UCMSCs. Table S3. Validation of DMPs by Sequenom MassARRAY. Table S4. Primer sequences for the RT-qPCR and Sequenom MassARRAY analyses. All animal procedures were approved by the Animal Care and Use Committee of Foshan University and all experiments were performed in accordance with the approved guidelines and regulations. [file 12863_2021_1016_MOESM1_ESM.xlsx]

## Sheet: Sheet1
Integrated Analysis of DNA Methylome and Transcriptome Reveals the Differences in Biological Characteristics of Porcine Mesenchymal Stem Cells
Zheng Feng1†, Yalan Yang, Zhiguo Liu2, Weimin Zhao2, Lei Huang2, Tianwen Wu2*, Yulian Mu2*

## Sheet: Table S1
Table S1.List of genes displaying differences in promoter methylation between BMMSCs and UCMSCs
GeneID	Gene_symbol	Position	BMMSCs_Reads	UCMSCs-Reads	BMMSCs-RPKM	UCMSCs-RPKM	log2 Ratio(UCMSCs/BMMSCs)	Up-Down-Regulation(UCMSCs/BMMSCs)	P-value	FDR	Gene Name	GOTERM_BP_FAT
ENSSSCG00000000808	SLC38A2	promoter	0	19	0.001	5.84157	12.5121	Up	2.3512e-06	3.99257e-05	solute carrier family 38, member 2	GO:0006811~ion transport,GO:0006812~cation transport,GO:0006814~sodium ion transport,GO:0006865~amino acid transport,GO:0015672~monovalent inorganic cation transport,GO:0015837~amine transport,GO:0015849~organic acid transport,GO:0030001~metal ion transport,GO:0046942~carboxylic acid transport,
ENSSSCG00000012271	RBM10	promoter	0	16	0.001	4.91922	12.2642	Up	1.82285e-05	0.000240138	RNA binding motif protein 10	GO:0006396~RNA processing,GO:0006397~mRNA processing,GO:0008380~RNA splicing,GO:0016071~mRNA metabolic process,
ENSSSCG00000003432	KIAA2013	promoter	0	16	0.001	4.91922	12.2642	Up	1.82285e-05	0.000239952
ENSSSCG00000000178	ARF3	promoter	0	14	0.001	4.30432	12.0716	Up	7.14042e-05	0.000785816	ADP-ribosylation factor 3	GO:0007242~intracellular signaling cascade,GO:0007264~small GTPase mediated signal transduction,GO:0008104~protein localization,GO:0015031~protein transport,GO:0016192~vesicle-mediated transport,GO:0045184~establishment of protein localization,
ENSSSCG00000001921	NEO1	promoter	6	146	1.88391	44.8879	4.57452	Up	1.28722e-35	6.8307e-33	neogenin homolog 1 (chicken)	GO:0000768~syncytium formation by plasma membrane fusion,GO:0006949~syncytium formation,GO:0007155~cell adhesion,GO:0007520~myoblast fusion,GO:0014902~myotube differentiation,GO:0022610~biological adhesion,GO:0042692~muscle cell differentiation,GO:0045449~regulation of transcription,GO:0051146~striated muscle cell differentiation,
ENSSSCG00000008696	C4orf44	promoter	1	21	0.313986	6.45647	4.36197	Up	7.13328e-06	0.000106817
ENSSSCG00000017537	HOXB8	promoter	41	688	12.8734	211.526	4.03837	Up	7.81308e-150	6.6337e-146	homeobox B8	GO:0001501~skeletal system development,GO:0003002~regionalization,GO:0006350~transcription,GO:0006355~regulation of transcription, DNA-dependent,GO:0007389~pattern specification process,GO:0007600~sensory perception,GO:0007610~behavior,GO:0007625~grooming behavior,GO:0007626~locomotory behavior,GO:0008344~adult locomotory behavior,GO:0009792~embryonic development ending in birth or egg hatching,G…
ENSSSCG00000013500	MAP2K2	promoter	9	134	2.82587	41.1984	3.86582	Up	2.03958e-29	7.36896e-27	mitogen-activated protein kinase kinase 2 pseudogene; mitogen-activated protein kinase kinase 2	GO:0006468~protein amino acid phosphorylation,GO:0006793~phosphorus metabolic process,GO:0006796~phosphate metabolic process,GO:0007242~intracellular signaling cascade,GO:0007264~small GTPase mediated signal transduction,GO:0007265~Ras protein signal transduction,GO:0016310~phosphorylation,
ENSSSCG00000016662	TBX20	promoter	12	177	3.76783	54.4188	3.8523	Up	2.51296e-38	1.77802e-35	T-box 20	GO:0001525~angiogenesis,GO:0001568~blood vessel development,GO:0001569~patterning of blood vessels,GO:0001763~morphogenesis of a branching structure,GO:0001944~vasculature development,GO:0001947~heart looping,GO:0003002~regionalization,GO:0003007~heart morphogenesis,GO:0003012~muscle system process,GO:0003013~circulatory system process,GO:0006350~transcription,GO:0006355~regulation of transcripti…
ENSSSCG00000010538	NKX2-3	promoter	31	364	9.73356	111.912	3.52325	Up	5.47146e-72	1.54851e-68	NK2 transcription factor related, locus 3 (Drosophila)	GO:0001775~cell activation,GO:0001776~leukocyte homeostasis,GO:0002009~morphogenesis of an epithelium,GO:0002263~cell activation during immune response,GO:0002285~lymphocyte activation during immune response,GO:0002312~B cell activation during immune response,GO:0002313~mature B cell differentiation during immune response,GO:0002317~plasma cell differentiation,GO:0002335~mature B cell differentia…
ENSSSCG00000017536	HOXB9	promoter	14	160	4.3958	49.1922	3.48423	Up	3.614e-32	1.49681e-29	homeobox B9	GO:0001501~skeletal system development,GO:0003002~regionalization,GO:0006350~transcription,GO:0006355~regulation of transcription, DNA-dependent,GO:0006357~regulation of transcription from RNA polymerase II promoter,GO:0007389~pattern specification process,GO:0009792~embryonic development ending in birth or egg hatching,GO:0009891~positive regulation of biosynthetic process,GO:0009952~anterior/po…
ENSSSCG00000001584	ZFAND3	promoter	2	22	0.627971	6.76392	3.42909	Up	2.4242e-05	0.000309747	zinc finger, AN1-type domain 3
ENSSSCG00000019834	MIR196A1	promoter	12	114	3.76783	35.0494	3.21758	Up	8.2793e-22	1.57967e-19
ENSSSCG00000010674	C10orf84	promoter	4	33	1.25594	10.1459	3.01406	Up	8.28202e-07	1.58375e-05
ENSSSCG00000014988	MMP13	promoter	5	39	1.56993	11.9906	2.93313	Up	1.13868e-07	2.67441e-06	matrix metallopeptidase 13 (collagenase 3)	GO:0001501~skeletal system development,GO:0001503~ossification,GO:0001666~response to hypoxia,GO:0006508~proteolysis,GO:0009612~response to mechanical stimulus,GO:0009628~response to abiotic stimulus,GO:0009719~response to endogenous stimulus,GO:0009725~response to hormone stimulus,GO:0010033~response to organic substance,GO:0030282~bone mineralization,GO:0030326~embryonic limb morphogenesis,GO:0…
ENSSSCG00000016599	GPR37	promoter	4	30	1.25594	9.22353	2.87655	Up	4.60728e-06	7.30497e-05	G protein-coupled receptor 37 (endothelin receptor type B-like)	GO:0007166~cell surface receptor linked signal transduction,GO:0007186~G-protein coupled receptor protein signaling pathway,
ENSSSCG00000012061	PIGP	promoter	11	79	3.45384	24.2886	2.81401	Up	9.10052e-14	6.5205e-12	phosphatidylinositol glycan anchor biosynthesis, class P	GO:0006497~protein amino acid lipidation,GO:0006505~GPI anchor metabolic process,GO:0006506~GPI anchor biosynthetic process,GO:0006644~phospholipid metabolic process,GO:0006650~glycerophospholipid metabolic process,GO:0008610~lipid biosynthetic process,GO:0008654~phospholipid biosynthetic process,GO:0016254~preassembly of GPI anchor in ER membrane,GO:0019637~organophosphate metabolic process,GO:0…
ENSSSCG00000005208	KIAA1432	promoter	20	134	6.27971	41.1984	2.71382	Up	1.25051e-21	2.35943e-19
ENSSSCG00000014332	REEP2	promoter	6	38	1.88391	11.6831	2.63262	Up	7.67304e-07	1.4857e-05
ENSSSCG00000012586	ALG13	promoter	7	43	2.1979	13.2204	2.58857	Up	1.78929e-07	4.06202e-06	asparagine-linked glycosylation 13 homolog (S. cerevisiae)	GO:0030258~lipid modification,GO:0030259~lipid glycosylation,
ENSSSCG00000017535	HOXB4	promoter	34	208	10.6755	63.9498	2.58264	Up	4.07686e-31	1.53843e-28	homeobox B4	GO:0000122~negative regulation of transcription from RNA polymerase II promoter,GO:0001501~skeletal system development,GO:0002009~morphogenesis of an epithelium,GO:0002011~morphogenesis of an epithelial sheet,GO:0002520~immune system development,GO:0003002~regionalization,GO:0006350~transcription,GO:0006355~regulation of transcription, DNA-dependent,GO:0006357~regulation of transcription from RNA…
ENSSSCG00000006824	GNAI3	promoter	7	42	2.1979	12.9129	2.55462	Up	3.06754e-07	6.55219e-06	guanine nucleotide binding protein (G protein), alpha inhibiting activity polypeptide 3	GO:0006140~regulation of nucleotide metabolic process,GO:0006906~vesicle fusion,GO:0006944~membrane fusion,GO:0007166~cell surface receptor linked signal transduction,GO:0007186~G-protein coupled receptor protein signaling pathway,GO:0007194~negative regulation of adenylate cyclase activity,GO:0010648~negative regulation of cell communication,GO:0016044~membrane organization,GO:0016050~vesicle or…
ENSSSCG00000010128	2013-09-05	promoter	28	167	8.7916	51.3443	2.54601	Up	6.80582e-25	1.75105e-22	septin 5	GO:0000910~cytokinesis,GO:0001505~regulation of neurotransmitter levels,GO:0003001~generation of a signal involved in cell-cell signaling,GO:0006836~neurotransmitter transport,GO:0006887~exocytosis,GO:0006903~vesicle targeting,GO:0007049~cell cycle,GO:0007267~cell-cell signaling,GO:0007268~synaptic transmission,GO:0007269~neurotransmitter secretion,GO:0016079~synaptic vesicle exocytosis,GO:001608…
ENSSSCG00000015980	HOXD12	promoter	31	178	9.73356	54.7263	2.49119	Up	7.95688e-26	2.14469e-23	homeobox D12	GO:0001501~skeletal system development,GO:0006350~transcription,GO:0006355~regulation of transcription, DNA-dependent,GO:0007389~pattern specification process,GO:0030326~embryonic limb morphogenesis,GO:0035107~appendage morphogenesis,GO:0035108~limb morphogenesis,GO:0035113~embryonic appendage morphogenesis,GO:0042733~embryonic digit morphogenesis,GO:0045449~regulation of transcription,GO:0048598…
ENSSSCG00000017532	HOXB1	promoter	62	323	19.4671	99.3067	2.35085	Up	1.00999e-42	1.07192e-39	homeobox B1	GO:0001501~skeletal system development,GO:0003002~regionalization,GO:0006350~transcription,GO:0006355~regulation of transcription, DNA-dependent,GO:0006357~regulation of transcription from RNA polymerase II promoter,GO:0007389~pattern specification process,GO:0009792~embryonic development ending in birth or egg hatching,GO:0009891~positive regulation of biosynthetic process,GO:0009952~anterior/po…
ENSSSCG00000013149	GLYAT	promoter	9	45	2.82587	13.8353	2.29159	Up	6.40954e-07	1.26265e-05	glycine-N-acyltransferase	GO:0006637~acyl-CoA metabolic process,GO:0006732~coenzyme metabolic process,GO:0009636~response to toxin,GO:0051186~cofactor metabolic process,
ENSSSCG00000011810	BCL6	promoter	44	218	13.8154	67.0243	2.27841	Up	2.62288e-28	8.24799e-26	B-cell CLL/lymphoma 6	GO:0000018~regulation of DNA recombination,GO:0000060~protein import into nucleus, translocation,GO:0000122~negative regulation of transcription from RNA polymerase II promoter,GO:0000902~cell morphogenesis,GO:0001558~regulation of cell growth,GO:0001775~cell activation,GO:0001817~regulation of cytokine production,GO:0001818~negative regulation of cytokine production,GO:0001952~regulation of cell…
ENSSSCG00000003802	SLC35D1	promoter	14	69	4.3958	21.2141	2.27083	Up	7.33286e-10	2.79819e-08	solute carrier family 35 (UDP-glucuronic acid/UDP-N-acetylgalactosamine dual transporter), member D1	GO:0000271~polysaccharide biosynthetic process,GO:0005976~polysaccharide metabolic process,GO:0005996~monosaccharide metabolic process,GO:0006022~aminoglycan metabolic process,GO:0006023~aminoglycan biosynthetic process,GO:0006024~glycosaminoglycan biosynthetic process,GO:0006029~proteoglycan metabolic process,GO:0006063~uronic acid metabolic process,GO:0006065~UDP-glucuronate biosynthetic proces…
ENSSSCG00000002516	WARS	promoter	8	38	2.51189	11.6831	2.21758	Up	7.6923e-06	0.000113882	tryptophanyl-tRNA synthetase	GO:0006399~tRNA metabolic process,GO:0006412~translation,GO:0006418~tRNA aminoacylation for protein translation,GO:0006436~tryptophanyl-tRNA aminoacylation,GO:0008285~negative regulation of cell proliferation,GO:0034660~ncRNA metabolic process,GO:0042127~regulation of cell proliferation,GO:0043038~amino acid activation,GO:0043039~tRNA aminoacylation,GO:0045765~regulation of angiogenesis,
ENSSSCG00000016663	DPY19L2	promoter	44	199	13.8154	61.1828	2.14685	Up	3.10404e-24	7.63909e-22
ENSSSCG00000017540	HOXB5	promoter	20	87	6.27971	26.7482	2.09067	Up	4.74712e-11	2.32308e-09	homeobox B5	GO:0001501~skeletal system development,GO:0003002~regionalization,GO:0006350~transcription,GO:0006355~regulation of transcription, DNA-dependent,GO:0007389~pattern specification process,GO:0009792~embryonic development ending in birth or egg hatching,GO:0009952~anterior/posterior pattern formation,GO:0030855~epithelial cell differentiation,GO:0043009~chordate embryonic development,GO:0045446~endo…
ENSSSCG00000004307	AKIRIN2	promoter	10	42	3.13986	12.9129	2.04004	Up	7.87548e-06	0.000115887	akirin 2	GO:0001817~regulation of cytokine production,GO:0001819~positive regulation of cytokine production,GO:0002237~response to molecule of bacterial origin,GO:0006350~transcription,GO:0006355~regulation of transcription, DNA-dependent,GO:0006357~regulation of transcription from RNA polymerase II promoter,GO:0006952~defense response,GO:0006955~immune response,GO:0008284~positive regulation of cell prol…
ENSSSCG00000017109	ADAMTS16	promoter	12	50	3.76783	15.3726	2.02856	Up	1.12695e-06	2.08462e-05	ADAM metallopeptidase with thrombospondin type 1 motif, 16	GO:0006508~proteolysis,
ENSSSCG00000015350	THSD7A	promoter	36	145	11.3035	44.5804	1.97964	Up	2.06592e-16	2.11334e-14
ENSSSCG00000001672	CRIP3	promoter	9	36	2.82587	11.0682	1.96965	Up	5.46362e-05	0.000623088	cysteine-rich protein 3	GO:0001775~cell activation,GO:0008283~cell proliferation,GO:0032943~mononuclear cell proliferation,GO:0042098~T cell proliferation,GO:0042110~T cell activation,GO:0045321~leukocyte activation,GO:0046649~lymphocyte activation,GO:0046651~lymphocyte proliferation,GO:0070661~leukocyte proliferation,
ENSSSCG00000005180	BNC2	promoter	27	106	8.47762	32.5898	1.94269	Up	4.21484e-12	2.38574e-10	basonuclin 2	GO:0006350~transcription,GO:0045449~regulation of transcription,
ENSSSCG00000012736	MAGEA8	promoter	11	43	3.45384	13.2204	1.93649	Up	1.23489e-05	0.00017007
ENSSSCG00000008898	HOPX	promoter	9	35	2.82587	10.7608	1.92902	Up	8.7658e-05	0.000928584	HOP homeobox	GO:0000122~negative regulation of transcription from RNA polymerase II promoter,GO:0001701~in utero embryonic development,GO:0001824~blastocyst development,GO:0001825~blastocyst formation,GO:0001829~trophectodermal cell differentiation,GO:0006350~transcription,GO:0006355~regulation of transcription, DNA-dependent,GO:0006357~regulation of transcription from RNA polymerase II promoter,GO:0007507~he…
ENSSSCG00000015053	HTR3B	promoter	36	139	11.3035	42.7357	1.91867	Up	3.28626e-15	2.86174e-13	5-hydroxytryptamine (serotonin) receptor 3B	GO:0006811~ion transport,GO:0007166~cell surface receptor linked signal transduction,GO:0007186~G-protein coupled receptor protein signaling pathway,GO:0007210~serotonin receptor signaling pathway,GO:0007267~cell-cell signaling,GO:0007268~synaptic transmission,GO:0019226~transmission of nerve impulse,GO:0050877~neurological system process,
ENSSSCG00000002847	GPT2	promoter	42	160	13.1874	49.1922	1.89927	Up	4.44078e-17	4.99397e-15	glutamic pyruvate transaminase (alanine aminotransferase) 2
ENSSSCG00000000924	C12orf50	promoter	48	181	15.0713	55.6486	1.88454	Up	6.02102e-19	7.98773e-17
ENSSSCG00000017259	PRKAR1A	promoter	48	180	15.0713	55.3412	1.87655	Up	9.44824e-19	1.23416e-16	protein kinase, cAMP-dependent, regulatory, type I, alpha (tissue specific extinguisher 1)	GO:0001704~formation of primary germ layer,GO:0001707~mesoderm formation,GO:0001932~regulation of protein amino acid phosphorylation,GO:0006355~regulation of transcription, DNA-dependent,GO:0006357~regulation of transcription from RNA polymerase II promoter,GO:0007242~intracellular signaling cascade,GO:0007369~gastrulation,GO:0007498~mesoderm development,GO:0009719~response to endogenous stimulus…
ENSSSCG00000016883	ISL1	promoter	45	166	14.1294	51.0369	1.85284	Up	3.90956e-17	4.45559e-15	ISL LIM homeobox 1	GO:0000902~cell morphogenesis,GO:0000904~cell morphogenesis involved in differentiation,GO:0001667~ameboidal cell migration,GO:0001755~neural crest cell migration,GO:0003007~heart morphogenesis,GO:0006091~generation of precursor metabolites and energy,GO:0006355~regulation of transcription, DNA-dependent,GO:0006357~regulation of transcription from RNA polymerase II promoter,GO:0006928~cell motion…
ENSSSCG00000019450	MIR432	promoter	16	59	5.02377	18.1396	1.8523	Up	6.13432e-07	1.21407e-05
ENSSSCG00000016704	HOXA4	promoter	42	154	13.1874	47.3475	1.84413	Up	6.60216e-16	6.36996e-14	homeobox A4	GO:0001501~skeletal system development,GO:0003002~regionalization,GO:0006350~transcription,GO:0006355~regulation of transcription, DNA-dependent,GO:0007389~pattern specification process,GO:0009792~embryonic development ending in birth or egg hatching,GO:0009952~anterior/posterior pattern formation,GO:0043009~chordate embryonic development,GO:0045449~regulation of transcription,GO:0048562~embryoni…
ENSSSCG00000009422	TSC22D1	promoter	15	54	4.70979	16.6024	1.81766	Up	2.52514e-06	4.25391e-05	TSC22 domain family, member 1	GO:0006350~transcription,GO:0006351~transcription, DNA-dependent,GO:0006355~regulation of transcription, DNA-dependent,GO:0006366~transcription from RNA polymerase II promoter,GO:0032774~RNA biosynthetic process,GO:0045449~regulation of transcription,GO:0051252~regulation of RNA metabolic process,
ENSSSCG00000019653	AC009226.1	promoter	12	43	3.76783	13.2204	1.81096	Up	2.93448e-05	0.000365862
ENSSSCG00000003733	KLHL14	promoter	28	100	8.7916	30.7451	1.80616	Up	1.50245e-10	6.76739e-09
ENSSSCG00000006769	SLC16A1	promoter	32	114	10.0475	35.0494	1.80255	Up	8.26774e-12	4.47116e-10	solute carrier family 16, member 1 (monocarboxylic acid transporter 1)	GO:0006090~pyruvate metabolic process,GO:0006811~ion transport,GO:0006820~anion transport,GO:0015711~organic anion transport,GO:0015718~monocarboxylic acid transport,GO:0015728~mevalonate transport,GO:0015849~organic acid transport,GO:0046942~carboxylic acid transport,GO:0055085~transmembrane transport,
ENSSSCG00000004241	GJA1	promoter	11	39	3.45384	11.9906	1.79563	Up	7.77064e-05	0.000839931	gap junction protein, alpha 1, 43kDa	GO:0000902~cell morphogenesis,GO:0003012~muscle system process,GO:0006461~protein complex assembly,GO:0006862~nucleotide transport,GO:0006915~apoptosis,GO:0006936~muscle contraction,GO:0007043~cell-cell junction assembly,GO:0007267~cell-cell signaling,GO:0007507~heart development,GO:0008219~cell death,GO:0008285~negative regulation of cell proliferation,GO:0009268~response to pH,GO:0009628~respon…
ENSSSCG00000005402	AC006062.1	promoter	15	53	4.70979	16.2949	1.79069	Up	3.95168e-06	6.40912e-05
ENSSSCG00000009192	PDLIM5	promoter	23	81	7.22167	24.9035	1.78594	Up	1.1099e-08	3.31234e-07	PDZ and LIM domain 5
ENSSSCG00000012733	MAGEA8	promoter	34	119	10.6755	36.5867	1.77702	Up	4.67976e-12	2.62267e-10
ENSSSCG00000016665	BMPER	promoter	28	98	8.7916	30.1302	1.77701	Up	3.62682e-10	1.49847e-08	BMP binding endothelial regulator	GO:0009968~negative regulation of signal transduction,GO:0010648~negative regulation of cell communication,GO:0030510~regulation of BMP signaling pathway,GO:0030514~negative regulation of BMP signaling pathway,
ENSSSCG00000016993	SH3PXD2B	promoter	134	467	42.0741	143.58	1.77085	Up	8.76498e-43	9.92254e-40	SH3 and PX domains 2B	GO:0045597~positive regulation of cell differentiation,GO:0045598~regulation of fat cell differentiation,GO:0045600~positive regulation of fat cell differentiation,GO:0051094~positive regulation of developmental process,
ENSSSCG00000002039	MMP14	promoter	63	219	19.7811	67.3318	1.76717	Up	7.71206e-21	1.32281e-18	matrix metallopeptidase 14 (membrane-inserted)	GO:0001501~skeletal system development,GO:0001503~ossification,GO:0001525~angiogenesis,GO:0001541~ovarian follicle development,GO:0001568~blood vessel development,GO:0001666~response to hypoxia,GO:0001763~morphogenesis of a branching structure,GO:0001935~endothelial cell proliferation,GO:0001944~vasculature development,GO:0001952~regulation of cell-matrix adhesion,GO:0001953~negative regulation o…
ENSSSCG00000016035	COL5A2	promoter	15	52	4.70979	15.9875	1.76321	Up	6.16128e-06	9.48547e-05	collagen, type V, alpha 2	GO:0001501~skeletal system development,GO:0001503~ossification,GO:0001654~eye development,GO:0007398~ectoderm development,GO:0007423~sensory organ development,GO:0008544~epidermis development,GO:0030198~extracellular matrix organization,GO:0030199~collagen fibril organization,GO:0043062~extracellular structure organization,GO:0043588~skin development,GO:0048592~eye morphogenesis,GO:0060348~bone d…
ENSSSCG00000011682	PLS1	promoter	12	41	3.76783	12.6055	1.74225	Up	7.17386e-05	0.000788475	plastin 1 (I isoform)
ENSSSCG00000009898	GCN1L1	promoter	13	44	4.08181	13.5278	1.72865	Up	4.23514e-05	0.000499423	GCN1 general control of amino-acid synthesis 1-like 1 (yeast)	GO:0006417~regulation of translation,GO:0010608~posttranscriptional regulation of gene expression,GO:0032268~regulation of cellular protein metabolic process,
ENSSSCG00000006546	TDRD10	promoter	16	54	5.02377	16.6024	1.72455	Up	5.6785e-06	8.83837e-05	tudor domain containing 10
ENSSSCG00000015891	TBR1	promoter	46	154	14.4433	47.3475	1.71289	Up	1.65834e-14	1.28585e-12	T-box, brain, 1	GO:0000902~cell morphogenesis,GO:0000904~cell morphogenesis involved in differentiation,GO:0006350~transcription,GO:0006355~regulation of transcription, DNA-dependent,GO:0006357~regulation of transcription from RNA polymerase II promoter,GO:0006928~cell motion,GO:0007409~axonogenesis,GO:0007411~axon guidance,GO:0009891~positive regulation of biosynthetic process,GO:0010557~positive regulation of …
ENSSSCG00000004249	C6orf204	promoter	121	405	37.9923	124.518	1.71258	Up	1.0836e-35	5.93566e-33
ENSSSCG00000009021	LRBA	promoter	31	103	9.73356	31.6675	1.70196	Up	4.43424e-10	1.78431e-08
ENSSSCG00000000465	C12orf66	promoter	23	76	7.22167	23.3663	1.69402	Up	9.7565e-08	2.33017e-06
ENSSSCG00000014158	AC106818.1	promoter	70	231	21.979	71.0212	1.69212	Up	1.06482e-20	1.77271e-18
ENSSSCG00000009131	PITX2	promoter	14	46	4.3958	14.1427	1.68586	Up	3.8651e-05	0.000460261	paired-like homeodomain 2	GO:0006355~regulation of transcription, DNA-dependent,GO:0007368~determination of left/right symmetry,GO:0007389~pattern specification process,GO:0009799~determination of symmetry,GO:0009855~determination of bilateral symmetry,GO:0045449~regulation of transcription,GO:0051252~regulation of RNA metabolic process,
ENSSSCG00000011759	NAALADL2	promoter	25	82	7.84964	25.211	1.68335	Up	3.47402e-08	9.30478e-07
ENSSSCG00000015771	NEIL3	promoter	41	134	12.8734	41.1984	1.6782	Up	1.75488e-12	1.05299e-10	nei endonuclease VIII-like 3 (E. coli)	GO:0006259~DNA metabolic process,GO:0006281~DNA repair,GO:0006284~base-excision repair,GO:0006289~nucleotide-excision repair,GO:0006974~response to DNA damage stimulus,GO:0033554~cellular response to stress,
ENSSSCG00000012772	BCAP31	promoter	15	49	4.70979	15.0651	1.67748	Up	2.28132e-05	0.000294147	B-cell receptor-associated protein 31	GO:0006886~intracellular protein transport,GO:0006915~apoptosis,GO:0006955~immune response,GO:0007276~gamete generation,GO:0007283~spermatogenesis,GO:0008104~protein localization,GO:0008219~cell death,GO:0012501~programmed cell death,GO:0015031~protein transport,GO:0016192~vesicle-mediated transport,GO:0016265~death,GO:0019953~sexual reproduction,GO:0032504~multicellular organism reproduction,GO:…
ENSSSCG00000016750	YKT6	promoter	71	230	22.293	70.7137	1.6654	Up	3.43484e-20	5.3511e-18	YKT6 v-SNARE homolog (S. cerevisiae)	GO:0006887~exocytosis,GO:0006888~ER to Golgi vesicle-mediated transport,GO:0006903~vesicle targeting,GO:0006904~vesicle docking during exocytosis,GO:0008104~protein localization,GO:0015031~protein transport,GO:0016192~vesicle-mediated transport,GO:0016197~endosome transport,GO:0022406~membrane docking,GO:0032940~secretion by cell,GO:0042147~retrograde transport, endosome to Golgi,GO:0045184~estab…
ENSSSCG00000004815	MEF2A	promoter	45	145	14.1294	44.5804	1.65771	Up	3.47042e-13	2.28416e-11	myocyte enhancer factor 2A	GO:0006350~transcription,GO:0006355~regulation of transcription, DNA-dependent,GO:0006915~apoptosis,GO:0007517~muscle organ development,GO:0008219~cell death,GO:0012501~programmed cell death,GO:0016265~death,GO:0045449~regulation of transcription,GO:0051252~regulation of RNA metabolic process,
ENSSSCG00000017697	TADA2A	promoter	19	61	5.96573	18.7545	1.65247	Up	2.79814e-06	4.67669e-05	transcriptional adaptor 2 (ADA2 homolog, yeast)-like	GO:0006325~chromatin organization,GO:0006350~transcription,GO:0006351~transcription, DNA-dependent,GO:0006366~transcription from RNA polymerase II promoter,GO:0006473~protein amino acid acetylation,GO:0016568~chromatin modification,GO:0016569~covalent chromatin modification,GO:0016570~histone modification,GO:0016573~histone acetylation,GO:0032774~RNA biosynthetic process,GO:0043543~protein amino …
ENSSSCG00000004017	FRMD1	promoter	17	54	5.33776	16.6024	1.63709	Up	1.21942e-05	0.000168077
ENSSSCG00000016321	IQCA1	promoter	62	196	19.4671	60.2604	1.63017	Up	6.0255e-17	6.68752e-15	IQ motif containing with AAA domain 1
ENSSSCG00000012857	CARS	promoter	19	60	5.96573	18.4471	1.62862	Up	4.26718e-06	6.86184e-05	cysteinyl-tRNA synthetase	GO:0006399~tRNA metabolic process,GO:0006412~translation,GO:0006418~tRNA aminoacylation for protein translation,GO:0006423~cysteinyl-tRNA aminoacylation,GO:0034660~ncRNA metabolic process,GO:0043038~amino acid activation,GO:0043039~tRNA aminoacylation,
ENSSSCG00000016122	CTLA4	promoter	18	56	5.65174	17.2173	1.60709	Up	1.09682e-05	0.000154565	cytotoxic T-lymphocyte-associated protein 4	GO:0002683~negative regulation of immune system process,GO:0002694~regulation of leukocyte activation,GO:0002695~negative regulation of leukocyte activation,GO:0006955~immune response,GO:0008285~negative regulation of cell proliferation,GO:0032944~regulation of mononuclear cell proliferation,GO:0032945~negative regulation of mononuclear cell proliferation,GO:0042127~regulation of cell proliferati…
ENSSSCG00000005605	FAM125B	promoter	20	62	6.27971	19.062	1.60193	Up	3.83722e-06	6.24136e-05	family with sequence similarity 125, member B	GO:0008104~protein localization,GO:0015031~protein transport,GO:0045184~establishment of protein localization,
ENSSSCG00000011025	ZEB1	promoter	21	65	6.5937	19.9843	1.59971	Up	2.27298e-06	3.88305e-05	zinc finger E-box binding homeobox 1	GO:0000122~negative regulation of transcription from RNA polymerase II promoter,GO:0001501~skeletal system development,GO:0001654~eye development,GO:0002694~regulation of leukocyte activation,GO:0006350~transcription,GO:0006355~regulation of transcription, DNA-dependent,GO:0006357~regulation of transcription from RNA polymerase II promoter,GO:0006955~immune response,GO:0007389~pattern specificati…
ENSSSCG00000009042	OTUD4	promoter	21	65	6.5937	19.9843	1.59971	Up	2.27298e-06	3.87914e-05
ENSSSCG00000005385	NR4A3	promoter	21	65	6.5937	19.9843	1.59971	Up	2.27298e-06	3.87525e-05	nuclear receptor subfamily 4, group A, member 3	GO:0001704~formation of primary germ layer,GO:0001707~mesoderm formation,GO:0006350~transcription,GO:0006355~regulation of transcription, DNA-dependent,GO:0006357~regulation of transcription from RNA polymerase II promoter,GO:0007369~gastrulation,GO:0007423~sensory organ development,GO:0007498~mesoderm development,GO:0007610~behavior,GO:0009719~response to endogenous stimulus,GO:0009725~response …
ENSSSCG00000004208	LAMA2	promoter	21	65	6.5937	19.9843	1.59971	Up	2.27298e-06	3.87136e-05	laminin, alpha 2	GO:0007155~cell adhesion,GO:0007517~muscle organ development,GO:0010647~positive regulation of cell communication,GO:0022610~biological adhesion,GO:0030155~regulation of cell adhesion,GO:0030334~regulation of cell migration,GO:0031644~regulation of neurological system process,GO:0031646~positive regulation of neurological system process,GO:0032222~regulation of synaptic transmission, cholinergic,…
ENSSSCG00000017070	HAND1	promoter	24	74	7.53566	22.7514	1.59415	Up	4.74768e-07	9.66671e-06	heart and neural crest derivatives expressed 1	GO:0000122~negative regulation of transcription from RNA polymerase II promoter,GO:0001525~angiogenesis,GO:0001568~blood vessel development,GO:0001701~in utero embryonic development,GO:0001704~formation of primary germ layer,GO:0001707~mesoderm formation,GO:0001824~blastocyst development,GO:0001825~blastocyst formation,GO:0001829~trophectodermal cell differentiation,GO:0001890~placenta developmen…
ENSSSCG00000017684	USP32	promoter	16	49	5.02377	15.0651	1.58437	Up	4.78366e-05	0.000557142	similar to TBC1 domain family, member 3; ubiquitin specific peptidase 32	GO:0006508~proteolysis,GO:0006511~ubiquitin-dependent protein catabolic process,GO:0009057~macromolecule catabolic process,GO:0019941~modification-dependent protein catabolic process,GO:0030163~protein catabolic process,GO:0043632~modification-dependent macromolecule catabolic process,GO:0044257~cellular protein catabolic process,GO:0044265~cellular macromolecule catabolic process,GO:0051603~prot…
ENSSSCG00000004597	AQP9	promoter	33	101	10.3615	31.0526	1.58348	Up	4.4707e-09	1.45994e-07	aquaporin 9	GO:0006833~water transport,GO:0006863~purine transport,GO:0006955~immune response,GO:0006970~response to osmotic stress,GO:0007588~excretion,GO:0009628~response to abiotic stimulus,GO:0010033~response to organic substance,GO:0010035~response to inorganic substance,GO:0010038~response to metal ion,GO:0015718~monocarboxylic acid transport,GO:0015721~bile acid and bile salt transport,GO:0015791~poly…
ENSSSCG00000009256	ANTXR2	promoter	34	104	10.6755	31.9749	1.58264	Up	2.66834e-09	9.11692e-08	anthrax toxin receptor 2
ENSSSCG00000001964	NPAS3	promoter	29	88	9.10559	27.0557	1.57111	Up	5.32178e-08	1.36509e-06	neuronal PAS domain protein 3	GO:0006350~transcription,GO:0006355~regulation of transcription, DNA-dependent,GO:0007610~behavior,GO:0007626~locomotory behavior,GO:0019098~reproductive behavior,GO:0032504~multicellular organism reproduction,GO:0033057~reproductive behavior in a multicellular organism,GO:0035176~social behavior,GO:0042711~maternal behavior,GO:0045449~regulation of transcription,GO:0048609~reproductive process i…
ENSSSCG00000014175	RIOK2	promoter	48	144	15.0713	44.273	1.55462	Up	4.48288e-12	2.52903e-10	RIO kinase 2 (yeast)	GO:0006468~protein amino acid phosphorylation,GO:0006793~phosphorus metabolic process,GO:0006796~phosphate metabolic process,GO:0016310~phosphorylation,
ENSSSCG00000016110	AC079354.1	promoter	55	164	17.2692	50.422	1.54585	Up	1.85762e-13	1.27195e-11
ENSSSCG00000001769	MORF4L1	promoter	45	134	14.1294	41.1984	1.54389	Up	3.11602e-11	1.5517e-09	mortality factor 4; mortality factor 4 like 1	GO:0006259~DNA metabolic process,GO:0006281~DNA repair,GO:0006325~chromatin organization,GO:0006350~transcription,GO:0006473~protein amino acid acetylation,GO:0006476~protein amino acid deacetylation,GO:0006974~response to DNA damage stimulus,GO:0008283~cell proliferation,GO:0016568~chromatin modification,GO:0016569~covalent chromatin modification,GO:0016570~histone modification,GO:0016573~histon…
ENSSSCG00000004242	C6orf170	promoter	29	86	9.10559	26.4408	1.53794	Up	1.19507e-07	2.80296e-06	chromosome 6 open reading frame 170	GO:0032313~regulation of Rab GTPase activity,GO:0032318~regulation of Ras GTPase activity,GO:0032483~regulation of Rab protein signal transduction,GO:0043087~regulation of GTPase activity,GO:0046578~regulation of Ras protein signal transduction,GO:0051056~regulation of small GTPase mediated signal transduction,GO:0051336~regulation of hydrolase activity,
ENSSSCG00000000063	POLR3H	promoter	53	157	16.6412	48.2698	1.53636	Up	7.6937e-13	4.83877e-11	polymerase (RNA) III (DNA directed) polypeptide H (22.9kD)	GO:0006350~transcription,GO:0006351~transcription, DNA-dependent,GO:0006383~transcription from RNA polymerase III promoter,GO:0032774~RNA biosynthetic process,
ENSSSCG00000015044	C11orf57	promoter	19	56	5.96573	17.2173	1.52909	Up	2.22432e-05	0.000287015
ENSSSCG00000014184	PAM	promoter	18	53	5.65174	16.2949	1.52765	Up	3.77146e-05	0.000452602	peptidylglycine alpha-amidating monooxygenase	GO:0001519~peptide amidation,GO:0006518~peptide metabolic process,GO:0031179~peptide modification,GO:0055114~oxidation reduction,
ENSSSCG00000012929	RBM4B	promoter	34	100	10.6755	30.7451	1.52605	Up	1.33845e-08	3.95274e-07	RNA binding motif protein 4B	GO:0006396~RNA processing,GO:0006397~mRNA processing,GO:0008380~RNA splicing,GO:0016071~mRNA metabolic process,
ENSSSCG00000004193	ENPP1	promoter	32	94	10.0475	28.9004	1.52425	Up	3.76588e-08	9.97635e-07	ectonucleotide pyrophosphatase/phosphodiesterase 1	GO:0001558~regulation of cell growth,GO:0001932~regulation of protein amino acid phosphorylation,GO:0001933~negative regulation of protein amino acid phosphorylation,GO:0005979~regulation of glycogen biosynthetic process,GO:0006091~generation of precursor metabolites and energy,GO:0006109~regulation of carbohydrate metabolic process,GO:0006163~purine nucleotide metabolic process,GO:0006790~sulfur…
ENSSSCG00000011236	CLASP2	promoter	43	126	13.5014	38.7388	1.52067	Up	1.92839e-10	8.46148e-09	cytoplasmic linker associated protein 2	GO:0000087~M phase of mitotic cell cycle,GO:0000278~mitotic cell cycle,GO:0000279~M phase,GO:0000280~nuclear division,GO:0000902~cell morphogenesis,GO:0006928~cell motion,GO:0007026~negative regulation of microtubule depolymerization,GO:0007049~cell cycle,GO:0007067~mitosis,GO:0007163~establishment or maintenance of cell polarity,GO:0010639~negative regulation of organelle organization,GO:0016477…
ENSSSCG00000014215	PGGT1B	promoter	28	82	8.7916	25.211	1.51986	Up	2.99868e-07	6.42937e-06	protein geranylgeranyltransferase type I, beta subunit	GO:0006497~protein amino acid lipidation,GO:0008284~positive regulation of cell proliferation,GO:0009890~negative regulation of biosynthetic process,GO:0010033~response to organic substance,GO:0010558~negative regulation of macromolecule biosynthetic process,GO:0010605~negative regulation of macromolecule metabolic process,GO:0018342~protein prenylation,GO:0018344~protein geranylgeranylation,GO:0…
ENSSSCG00000005357	MCART1	promoter	36	105	11.3035	32.2824	1.51398	Up	7.08888e-09	2.18469e-07	mitochondrial carrier triple repeat 1	GO:0055085~transmembrane transport,
ENSSSCG00000009074	C4orf29	promoter	32	93	10.0475	28.593	1.50883	Up	5.6039e-08	1.42668e-06
ENSSSCG00000003395	PIK3CD	promoter	29	84	9.10559	25.8259	1.50399	Up	2.65482e-07	5.75753e-06	phosphoinositide-3-kinase, catalytic, delta polypeptide	GO:0006468~protein amino acid phosphorylation,GO:0006644~phospholipid metabolic process,GO:0006650~glycerophospholipid metabolic process,GO:0006793~phosphorus metabolic process,GO:0006796~phosphate metabolic process,GO:0007242~intracellular signaling cascade,GO:0016310~phosphorylation,GO:0019637~organophosphate metabolic process,GO:0019932~second-messenger-mediated signaling,GO:0030258~lipid modi…
ENSSSCG00000006530	EFNA1	promoter	50	144	15.6993	44.273	1.49573	Up	1.72963e-11	8.95452e-10	ephrin-A1	GO:0000165~MAPKKK cascade,GO:0000187~activation of MAPK activity,GO:0006468~protein amino acid phosphorylation,GO:0006793~phosphorus metabolic process,GO:0006796~phosphate metabolic process,GO:0007166~cell surface receptor linked signal transduction,GO:0007167~enzyme linked receptor protein signaling pathway,GO:0007169~transmembrane receptor protein tyrosine kinase signaling pathway,GO:0007242~in…
ENSSSCG00000009281	SGCG	promoter	41	118	12.8734	36.2792	1.49475	Up	1.18574e-09	4.35825e-08	sarcoglycan, gamma (35kDa dystrophin-associated glycoprotein)	GO:0007010~cytoskeleton organization,GO:0007517~muscle organ development,
ENSSSCG00000011830	PPP1R2	promoter	21	60	6.5937	18.4471	1.48423	Up	1.72978e-05	0.0002302	protein phosphatase 1, regulatory (inhibitor) subunit 2	GO:0005976~polysaccharide metabolic process,GO:0005977~glycogen metabolic process,GO:0005996~monosaccharide metabolic process,GO:0006006~glucose metabolic process,GO:0006073~cellular glucan metabolic process,GO:0006091~generation of precursor metabolites and energy,GO:0006112~energy reserve metabolic process,GO:0010921~regulation of phosphatase activity,GO:0015980~energy derivation by oxidation o…
ENSSSCG00000007320	C20orf24	promoter	35	100	10.9895	30.7451	1.48423	Up	2.61106e-08	7.23302e-07
ENSSSCG00000008093	SLC20A1	promoter	39	111	12.2454	34.1271	1.47868	Up	4.9058e-09	1.58677e-07	solute carrier family 20 (phosphate transporter), member 1	GO:0006793~phosphorus metabolic process,GO:0006796~phosphate metabolic process,GO:0006811~ion transport,GO:0006812~cation transport,GO:0006814~sodium ion transport,GO:0006817~phosphate transport,GO:0006820~anion transport,GO:0009967~positive regulation of signal transduction,GO:0010627~regulation of protein kinase cascade,GO:0010647~positive regulation of cell communication,GO:0010740~positive re…
ENSSSCG00000000846	HCFC2	promoter	51	145	16.0133	44.5804	1.47714	Up	2.25752e-11	1.15467e-09	host cell factor C2	GO:0006355~regulation of transcription, DNA-dependent,GO:0006357~regulation of transcription from RNA polymerase II promoter,GO:0016032~viral reproduction,GO:0045449~regulation of transcription,GO:0051252~regulation of RNA metabolic process,
ENSSSCG00000014926	TYR	promoter	19	54	5.96573	16.6024	1.47662	Up	4.9599e-05	0.000574908	tyrosinase-like (pseudogene); tyrosinase (oculocutaneous albinism IA)	GO:0006570~tyrosine metabolic process,GO:0006582~melanin metabolic process,GO:0006583~melanin biosynthetic process from tyrosine,GO:0006726~eye pigment biosynthetic process,GO:0007600~sensory perception,GO:0007601~visual perception,GO:0009072~aromatic amino acid family metabolic process,GO:0019748~secondary metabolic process,GO:0042438~melanin biosynthetic process,GO:0042440~pigment metabolic pro…
ENSSSCG00000006013	C8orf85	promoter	37	105	11.6175	32.2824	1.47445	Up	1.37465e-08	4.03858e-07	chromosome 8 open reading frame 85	GO:0030323~respiratory tube development,GO:0030324~lung development,GO:0035295~tube development,GO:0060541~respiratory system development,
ENSSSCG00000006456	FCRL1	promoter	76	215	23.8629	66.102	1.46992	Up	4.52876e-16	4.44525e-14
ENSSSCG00000006177	UBE2W	promoter	40	113	12.5594	34.742	1.46791	Up	4.32484e-09	1.41776e-07	ubiquitin-conjugating enzyme E2W (putative)	GO:0006508~proteolysis,GO:0006512~ubiquitin cycle,GO:0009057~macromolecule catabolic process,GO:0019941~modification-dependent protein catabolic process,GO:0030163~protein catabolic process,GO:0043632~modification-dependent macromolecule catabolic process,GO:0044257~cellular protein catabolic process,GO:0044265~cellular macromolecule catabolic process,GO:0051603~proteolysis involved in cellular p…
ENSSSCG00000006152	PMP2	promoter	37	104	11.6175	31.9749	1.46064	Up	2.02656e-08	5.774e-07	peripheral myelin protein 2
ENSSSCG00000017678	APPBP2	promoter	31	87	9.73356	26.7482	1.4584	Up	3.05134e-07	6.52579e-06	amyloid beta precursor protein (cytoplasmic tail) binding protein 2	GO:0006886~intracellular protein transport,GO:0008104~protein localization,GO:0015031~protein transport,GO:0034613~cellular protein localization,GO:0045184~establishment of protein localization,GO:0046907~intracellular transport,GO:0070727~cellular macromolecule localization,
ENSSSCG00000009820	GPN3	promoter	25	70	7.84964	21.5216	1.45509	Up	4.67574e-06	7.3997e-05	GPN-loop GTPase 3
ENSSSCG00000006176	TCEB1	promoter	29	81	9.10559	24.9035	1.45152	Up	8.60606e-07	1.6365e-05	similar to elongin C; transcription elongation factor B (SIII), polypeptide 1 (15kDa, elongin C)	GO:0006350~transcription,GO:0006355~regulation of transcription, DNA-dependent,GO:0006357~regulation of transcription from RNA polymerase II promoter,GO:0006508~proteolysis,GO:0006511~ubiquitin-dependent protein catabolic process,GO:0009057~macromolecule catabolic process,GO:0019941~modification-dependent protein catabolic process,GO:0030163~protein catabolic process,GO:0043632~modification-depen…
ENSSSCG00000004568	RPS27L	promoter	65	180	20.4091	55.3412	1.43914	Up	2.61234e-13	1.77441e-11	ribosomal protein S27-like	GO:0000075~cell cycle checkpoint,GO:0000077~DNA damage checkpoint,GO:0006259~DNA metabolic process,GO:0006281~DNA repair,GO:0006412~translation,GO:0006917~induction of apoptosis,GO:0006974~response to DNA damage stimulus,GO:0007093~mitotic cell cycle checkpoint,GO:0007242~intracellular signaling cascade,GO:0007346~regulation of mitotic cell cycle,GO:0008629~induction of apoptosis by intracellular…
ENSSSCG00000005058	ATG14	promoter	32	88	10.0475	27.0557	1.4291	Up	3.93212e-07	8.1928e-06
ENSSSCG00000015503	MRPS14	promoter	24	66	7.53566	20.2918	1.42909	Up	1.16158e-05	0.000162211	mitochondrial ribosomal protein S14	GO:0006412~translation,
ENSSSCG00000009405	SUCLA2	promoter	24	66	7.53566	20.2918	1.42909	Up	1.16158e-05	0.000162078	succinate-CoA ligase, ADP-forming, beta subunit	GO:0006084~acetyl-CoA metabolic process,GO:0006091~generation of precursor metabolites and energy,GO:0006099~tricarboxylic acid cycle,GO:0006104~succinyl-CoA metabolic process,GO:0006732~coenzyme metabolic process,GO:0006778~porphyrin metabolic process,GO:0006779~porphyrin biosynthetic process,GO:0006780~uroporphyrinogen III biosynthetic process,GO:0006781~succinyl-CoA pathway,GO:0009060~aerobic …
ENSSSCG00000005649	URM1	promoter	27	74	8.47762	22.7514	1.42422	Up	3.57662e-06	5.85112e-05	ubiquitin related modifier 1 homolog (S. cerevisiae)	GO:0002097~tRNA wobble base modification,GO:0002098~tRNA wobble uridine modification,GO:0006396~RNA processing,GO:0006399~tRNA metabolic process,GO:0006400~tRNA modification,GO:0006508~proteolysis,GO:0008033~tRNA processing,GO:0009057~macromolecule catabolic process,GO:0009451~RNA modification,GO:0019941~modification-dependent protein catabolic process,GO:0030163~protein catabolic process,GO:0034…
ENSSSCG00000015888	RBMS1	promoter	99	271	31.0846	83.3192	1.42245	Up	5.44708e-19	7.28322e-17	RNA binding motif, single stranded interacting protein 1	GO:0006259~DNA metabolic process,GO:0006260~DNA replication,GO:0006396~RNA processing,
ENSSSCG00000000799	IRAK4	promoter	26	71	8.16363	21.829	1.41896	Up	6.01638e-06	9.30457e-05	interleukin-1 receptor-associated kinase 4	GO:0001816~cytokine production,GO:0006468~protein amino acid phosphorylation,GO:0006793~phosphorus metabolic process,GO:0006796~phosphate metabolic process,GO:0007242~intracellular signaling cascade,GO:0007243~protein kinase cascade,GO:0007249~I-kappaB kinase/NF-kappaB cascade,GO:0016310~phosphorylation,GO:0019221~cytokine-mediated signaling pathway,
ENSSSCG00000007012	SFRP1	promoter	22	60	6.90769	18.4471	1.41712	Up	3.30646e-05	0.000403645	secreted frizzled-related protein 1	GO:0001655~urogenital system development,GO:0001756~somitogenesis,GO:0003002~regionalization,GO:0003006~reproductive developmental process,GO:0006916~anti-apoptosis,GO:0007166~cell surface receptor linked signal transduction,GO:0007389~pattern specification process,GO:0009792~embryonic development ending in birth or egg hatching,GO:0009952~anterior/posterior pattern formation,GO:0010941~regulatio…
ENSSSCG00000017987	MYH10	promoter	198	539	62.1692	165.716	1.41444	Up	6.3205e-36	3.70098e-33	myosin, heavy chain 10, non-muscle	GO:0000281~cytokinesis after mitosis,GO:0000902~cell morphogenesis,GO:0000904~cell morphogenesis involved in differentiation,GO:0000910~cytokinesis,GO:0001654~eye development,GO:0001701~in utero embryonic development,GO:0001764~neuron migration,GO:0001778~plasma membrane repair,GO:0006887~exocytosis,GO:0006928~cell motion,GO:0006929~substrate-bound cell migration,GO:0006930~substrate-bound cell m…
ENSSSCG00000010830	HLX	promoter	97	262	30.4566	80.5522	1.40317	Up	4.57954e-18	5.71803e-16	H2.0-like homeobox	GO:0001889~liver development,GO:0002683~negative regulation of immune system process,GO:0002684~positive regulation of immune system process,GO:0002694~regulation of leukocyte activation,GO:0002695~negative regulation of leukocyte activation,GO:0002696~positive regulation of leukocyte activation,GO:0002819~regulation of adaptive immune response,GO:0002822~regulation of adaptive immune response ba…
ENSSSCG00000000737	TULP3	promoter	46	124	14.4433	38.1239	1.4003	Up	2.87344e-09	9.77833e-08	tubby like protein 3	GO:0001501~skeletal system development,GO:0001654~eye development,GO:0001701~in utero embryonic development,GO:0003002~regionalization,GO:0006355~regulation of transcription, DNA-dependent,GO:0007166~cell surface receptor linked signal transduction,GO:0007186~G-protein coupled receptor protein signaling pathway,GO:0007389~pattern specification process,GO:0007423~sensory organ development,GO:00085…
ENSSSCG00000009138	CFI	promoter	23	62	7.22167	19.062	1.4003	Up	2.8752e-05	0.000359792	complement factor I	GO:0002250~adaptive immune response,GO:0002252~immune effector process,GO:0002253~activation of immune response,GO:0002443~leukocyte mediated immunity,GO:0002449~lymphocyte mediated immunity,GO:0002455~humoral immune response mediated by circulating immunoglobulin,GO:0002460~adaptive immune response based on somatic recombination of immune receptors built from immunoglobulin superfamily domains,G…
ENSSSCG00000004383	OSTM1	promoter	26	70	8.16363	21.5216	1.3985	Up	8.81242e-06	0.000128339	osteopetrosis associated transmembrane protein 1	GO:0002520~immune system development,GO:0002521~leukocyte differentiation,GO:0002573~myeloid leukocyte differentiation,GO:0030097~hemopoiesis,GO:0030099~myeloid cell differentiation,GO:0030316~osteoclast differentiation,GO:0048534~hemopoietic or lymphoid organ development,
ENSSSCG00000004368	PREP	promoter	52	140	16.3273	43.0432	1.3985	Up	2.84752e-10	1.19984e-08	prolyl endopeptidase	GO:0006508~proteolysis,
ENSSSCG00000009448	DIAPH3	promoter	42	113	13.1874	34.742	1.39752	Up	1.52683e-08	4.43957e-07	diaphanous homolog 3 (Drosophila)	GO:0007010~cytoskeleton organization,GO:0030029~actin filament-based process,GO:0030036~actin cytoskeleton organization,
ENSSSCG00000008619	DDX1	promoter	46	122	14.4433	37.509	1.37684	Up	6.05642e-09	1.90452e-07	DEAD (Asp-Glu-Ala-Asp) box polypeptide 1	GO:0000245~spliceosome assembly,GO:0000375~RNA splicing, via transesterification reactions,GO:0000377~RNA splicing, via transesterification reactions with bulged adenosine as nucleophile,GO:0000398~nuclear mRNA splicing, via spliceosome,GO:0006396~RNA processing,GO:0006397~mRNA processing,GO:0006417~regulation of translation,GO:0006446~regulation of translational initiation,GO:0008380~RNA splicin…
ENSSSCG00000018419	MIR136	promoter	23	61	7.22167	18.7545	1.37683	Up	4.20364e-05	0.000496053
ENSSSCG00000008830	CWH43	promoter	41	108	12.8734	33.2047	1.36699	Up	5.36336e-08	1.37161e-06	hypothetical protein FLJ21511	GO:0006497~protein amino acid lipidation,GO:0006505~GPI anchor metabolic process,GO:0006506~GPI anchor biosynthetic process,GO:0006644~phospholipid metabolic process,GO:0006650~glycerophospholipid metabolic process,GO:0008610~lipid biosynthetic process,GO:0008654~phospholipid biosynthetic process,GO:0019637~organophosphate metabolic process,GO:0030384~phosphoinositide metabolic process,GO:0042157…
ENSSSCG00000010757	EBF3	promoter	36	94	11.3035	28.9004	1.35432	Up	4.78216e-07	9.71362e-06	early B-cell factor 3	GO:0006350~transcription,GO:0006355~regulation of transcription, DNA-dependent,GO:0009891~positive regulation of biosynthetic process,GO:0010557~positive regulation of macromolecule biosynthetic process,GO:0010604~positive regulation of macromolecule metabolic process,GO:0010628~positive regulation of gene expression,GO:0031328~positive regulation of cellular biosynthetic process,GO:0045449~regul…
ENSSSCG00000007090	AL050321.1	promoter	43	112	13.5014	34.4345	1.35075	Up	4.03866e-08	1.05998e-06
ENSSSCG00000012276	SYN1	promoter	35	91	10.9895	27.978	1.34817	Up	7.98132e-07	1.53315e-05	synapsin I	GO:0001505~regulation of neurotransmitter levels,GO:0003001~generation of a signal involved in cell-cell signaling,GO:0006836~neurotransmitter transport,GO:0007267~cell-cell signaling,GO:0007268~synaptic transmission,GO:0007269~neurotransmitter secretion,GO:0019226~transmission of nerve impulse,GO:0032940~secretion by cell,GO:0046903~secretion,GO:0050877~neurological system process,
ENSSSCG00000004710	ADAL	promoter	35	91	10.9895	27.978	1.34817	Up	7.98132e-07	1.53142e-05	adenosine deaminase-like	GO:0006163~purine nucleotide metabolic process,GO:0006164~purine nucleotide biosynthetic process,GO:0009123~nucleoside monophosphate metabolic process,GO:0009124~nucleoside monophosphate biosynthetic process,GO:0009126~purine nucleoside monophosphate metabolic process,GO:0009127~purine nucleoside monophosphate biosynthetic process,GO:0009150~purine ribonucleotide metabolic process,GO:0009152~puri…
ENSSSCG00000004191	MOXD1	promoter	44	114	13.8154	35.0494	1.34311	Up	3.50012e-08	9.35993e-07	monooxygenase, DBH-like 1	GO:0006547~histidine metabolic process,GO:0006548~histidine catabolic process,GO:0006575~cellular amino acid derivative metabolic process,GO:0006576~biogenic amine metabolic process,GO:0006584~catecholamine metabolic process,GO:0009063~cellular amino acid catabolic process,GO:0009075~histidine family amino acid metabolic process,GO:0009077~histidine family amino acid catabolic process,GO:0009310~…
ENSSSCG00000000088	SYNGR1	promoter	102	263	32.0265	80.8596	1.33615	Up	6.16854e-17	6.80182e-15	synaptogyrin 1	GO:0006605~protein targeting,GO:0006886~intracellular protein transport,GO:0008104~protein localization,GO:0015031~protein transport,GO:0031644~regulation of neurological system process,GO:0034613~cellular protein localization,GO:0044057~regulation of system process,GO:0045184~establishment of protein localization,GO:0046907~intracellular transport,GO:0048167~regulation of synaptic plasticity,GO:…
ENSSSCG00000005364	TDRD7	promoter	52	134	16.3273	41.1984	1.3353	Up	2.59196e-09	8.89173e-08	tudor domain containing 7	GO:0003006~reproductive developmental process,GO:0007276~gamete generation,GO:0007281~germ cell development,GO:0019953~sexual reproduction,GO:0032504~multicellular organism reproduction,GO:0048609~reproductive process in a multicellular organism,GO:0048610~reproductive cellular process,
ENSSSCG00000017196	MRPL38	promoter	61	156	19.1531	47.9624	1.32433	Up	1.67689e-10	7.45426e-09
ENSSSCG00000016098	ORC2	promoter	36	92	11.3035	28.2855	1.32329	Up	9.94464e-07	1.86803e-05
ENSSSCG00000009000	DCHS1	promoter	58	148	18.2112	45.5028	1.32113	Up	5.30454e-10	2.09968e-08	dachsous 1 (Drosophila)	GO:0007155~cell adhesion,GO:0007156~homophilic cell adhesion,GO:0016337~cell-cell adhesion,GO:0016339~calcium-dependent cell-cell adhesion,GO:0022610~biological adhesion,
ENSSSCG00000008802	BEND4	promoter	31	79	9.73356	24.2886	1.31924	Up	6.20118e-06	9.52961e-05
ENSSSCG00000018025	COX10	promoter	33	84	10.3615	25.8259	1.31759	Up	3.20292e-06	5.29074e-05	COX10 homolog, cytochrome c oxidase assembly protein, heme A: farnesyltransferase (yeast)	GO:0000266~mitochondrial fission,GO:0006091~generation of precursor metabolites and energy,GO:0006119~oxidative phosphorylation,GO:0006123~mitochondrial electron transport, cytochrome c to oxygen,GO:0006461~protein complex assembly,GO:0006778~porphyrin metabolic process,GO:0006779~porphyrin biosynthetic process,GO:0006783~heme biosynthetic process,GO:0006784~heme a biosynthetic process,GO:0006793…
ENSSSCG00000011252	OXSR1	promoter	46	117	14.4433	35.9718	1.31647	Up	3.76302e-08	9.98435e-07	oxidative-stress responsive 1	GO:0006468~protein amino acid phosphorylation,GO:0006793~phosphorus metabolic process,GO:0006796~phosphate metabolic process,GO:0006979~response to oxidative stress,GO:0007242~intracellular signaling cascade,GO:0007243~protein kinase cascade,GO:0016310~phosphorylation,
ENSSSCG00000017250	SLC39A11	promoter	70	178	21.979	54.7263	1.31611	Up	1.0919e-11	5.77617e-10	solute carrier family 39 (metal ion transporter), member 11	GO:0000041~transition metal ion transport,GO:0006811~ion transport,GO:0006812~cation transport,GO:0006829~zinc ion transport,GO:0030001~metal ion transport,GO:0055085~transmembrane transport,
ENSSSCG00000009506	RAP2A	promoter	24	61	7.53566	18.7545	1.31543	Up	7.63544e-05	0.00082637	RAP2A, member of RAS oncogene family	GO:0007242~intracellular signaling cascade,GO:0007264~small GTPase mediated signal transduction,
ENSSSCG00000016637	TFEC	promoter	28	71	8.7916	21.829	1.31205	Up	2.01136e-05	0.000262326	transcription factor EC	GO:0006350~transcription,GO:0009266~response to temperature stimulus,GO:0009408~response to heat,GO:0009628~response to abiotic stimulus,GO:0033554~cellular response to stress,GO:0034605~cellular response to heat,GO:0045449~regulation of transcription,
ENSSSCG00000009326	KATNAL1	promoter	45	114	14.1294	35.0494	1.31069	Up	6.2427e-08	1.57281e-06	katanin p60 subunit A-like 1
ENSSSCG00000014558	SIRT3	promoter	47	119	14.7573	36.5867	1.30989	Up	3.24952e-08	8.80065e-07	sirtuin (silent mating type information regulation 2 homolog) 3 (S. cerevisiae)	GO:0006342~chromatin silencing,GO:0006355~regulation of transcription, DNA-dependent,GO:0006471~protein amino acid ADP-ribosylation,GO:0006476~protein amino acid deacetylation,GO:0009890~negative regulation of biosynthetic process,GO:0010558~negative regulation of macromolecule biosynthetic process,GO:0010605~negative regulation of macromolecule metabolic process,GO:0010629~negative regulation of…
ENSSSCG00000008135	CCDC138	promoter	42	106	13.1874	32.5898	1.30526	Up	1.99244e-07	4.47535e-06
ENSSSCG00000005761	KIAA0649	promoter	44	111	13.8154	34.1271	1.30464	Up	1.03552e-07	2.45247e-06
ENSSSCG00000003820	USP1	promoter	35	88	10.9895	27.0557	1.29981	Up	2.37662e-06	4.02768e-05	ubiquitin specific peptidase 1	GO:0006259~DNA metabolic process,GO:0006281~DNA repair,GO:0006282~regulation of DNA repair,GO:0006508~proteolysis,GO:0006511~ubiquitin-dependent protein catabolic process,GO:0006974~response to DNA damage stimulus,GO:0009057~macromolecule catabolic process,GO:0009314~response to radiation,GO:0009411~response to UV,GO:0009416~response to light stimulus,GO:0009628~response to abiotic stimulus,GO:00…
ENSSSCG00000008612	MSGN1	promoter	35	88	10.9895	27.0557	1.29981	Up	2.37662e-06	4.02367e-05	mesogenin 1	GO:0001756~somitogenesis,GO:0003002~regionalization,GO:0006350~transcription,GO:0007379~segment specification,GO:0007389~pattern specification process,GO:0009792~embryonic development ending in birth or egg hatching,GO:0009952~anterior/posterior pattern formation,GO:0035282~segmentation,GO:0043009~chordate embryonic development,GO:0045449~regulation of transcription,
ENSSSCG00000010796	UBFD1	promoter	39	98	12.2454	30.1302	1.29897	Up	6.37432e-07	1.25717e-05
ENSSSCG00000014431	AFAP1L1	promoter	108	271	33.9105	83.3192	1.29692	Up	1.0801e-16	1.15353e-14
ENSSSCG00000016678	NOD1	promoter	74	185	23.2349	56.8784	1.29159	Up	8.685e-12	4.66709e-10	nucleotide-binding oligomerization domain containing 1	GO:0001816~cytokine production,GO:0001817~regulation of cytokine production,GO:0001819~positive regulation of cytokine production,GO:0006461~protein complex assembly,GO:0006915~apoptosis,GO:0006917~induction of apoptosis,GO:0006919~activation of caspase activity,GO:0006952~defense response,GO:0006954~inflammatory response,GO:0007242~intracellular signaling cascade,GO:0008219~cell death,GO:0009581…
ENSSSCG00000013399	TEAD1	promoter	49	122	15.3853	37.509	1.28568	Up	3.44882e-08	9.28121e-07	TEA domain family member 1 (SV40 transcriptional enhancer factor)	GO:0006350~transcription,GO:0006355~regulation of transcription, DNA-dependent,GO:0006357~regulation of transcription from RNA polymerase II promoter,GO:0007507~heart development,GO:0009891~positive regulation of biosynthetic process,GO:0010557~positive regulation of macromolecule biosynthetic process,GO:0010604~positive regulation of macromolecule metabolic process,GO:0010628~positive regulation…
ENSSSCG00000006151	SNX16	promoter	34	84	10.6755	25.8259	1.27451	Up	5.64992e-06	8.81813e-05	sorting nexin 16	GO:0008104~protein localization,GO:0015031~protein transport,GO:0045184~establishment of protein localization,
ENSSSCG00000007329	RBL1	promoter	30	74	9.41957	22.7514	1.27222	Up	2.12612e-05	0.0002756	retinoblastoma-like 1 (p107)	GO:0000122~negative regulation of transcription from RNA polymerase II promoter,GO:0006325~chromatin organization,GO:0006350~transcription,GO:0006355~regulation of transcription, DNA-dependent,GO:0006357~regulation of transcription from RNA polymerase II promoter,GO:0007049~cell cycle,GO:0009890~negative regulation of biosynthetic process,GO:0010558~negative regulation of macromolecule biosynthet…
ENSSSCG00000016522	PTN	promoter	73	180	22.921	55.3412	1.27168	Up	2.87922e-11	1.44651e-09	pleiotrophin	GO:0001501~skeletal system development,GO:0001503~ossification,GO:0007166~cell surface receptor linked signal transduction,GO:0007167~enzyme linked receptor protein signaling pathway,GO:0007185~transmembrane receptor protein tyrosine phosphatase signaling pathway,GO:0007610~behavior,GO:0007611~learning or memory,GO:0007612~learning,GO:0008284~positive regulation of cell proliferation,GO:0030282~b…
ENSSSCG00000001835	ABHD2	promoter	35	86	10.9895	26.4408	1.26664	Up	4.84732e-06	7.64274e-05	abhydrolase domain containing 2	GO:0009611~response to wounding,GO:0030334~regulation of cell migration,GO:0030336~negative regulation of cell migration,GO:0040012~regulation of locomotion,GO:0040013~negative regulation of locomotion,GO:0051270~regulation of cell motion,GO:0051271~negative regulation of cell motion,
ENSSSCG00000016868	C5orf39	promoter	138	339	43.33	104.226	1.26628	Up	8.20798e-20	1.19128e-17
ENSSSCG00000008768	ARAP2	promoter	82	201	25.7468	61.7977	1.26316	Up	2.65126e-12	1.54711e-10	ArfGAP with RhoGAP domain, ankyrin repeat and PH domain 2	GO:0032012~regulation of ARF protein signal transduction,GO:0032312~regulation of ARF GTPase activity,GO:0032318~regulation of Ras GTPase activity,GO:0043087~regulation of GTPase activity,GO:0046578~regulation of Ras protein signal transduction,GO:0051056~regulation of small GTPase mediated signal transduction,GO:0051336~regulation of hydrolase activity,
ENSSSCG00000010481	LGI1	promoter	27	66	8.47762	20.2918	1.25917	Up	6.89984e-05	0.000764792	leucine-rich, glioma inactivated 1	GO:0008283~cell proliferation,GO:0010647~positive regulation of cell communication,GO:0031644~regulation of neurological system process,GO:0031646~positive regulation of neurological system process,GO:0044057~regulation of system process,GO:0050804~regulation of synaptic transmission,GO:0050806~positive regulation of synaptic transmission,GO:0051240~positive regulation of multicellular organismal…
ENSSSCG00000004798	ATPBD4	promoter	43	105	13.5014	32.2824	1.25764	Up	4.95772e-07	1.00462e-05
ENSSSCG00000010703	HTRA1	promoter	91	222	28.5727	68.2541	1.25628	Up	2.44834e-13	1.66969e-11	HtrA serine peptidase 1	GO:0001558~regulation of cell growth,GO:0006508~proteolysis,GO:0009968~negative regulation of signal transduction,GO:0010648~negative regulation of cell communication,GO:0017015~regulation of transforming growth factor beta receptor signaling pathway,GO:0030510~regulation of BMP signaling pathway,GO:0030512~negative regulation of transforming growth factor beta receptor signaling pathway,GO:00305…
ENSSSCG00000016409	UBE3C	promoter	37	90	11.6175	27.6706	1.25205	Up	3.562e-06	5.83282e-05	ubiquitin protein ligase E3C	GO:0000209~protein polyubiquitination,GO:0006508~proteolysis,GO:0009057~macromolecule catabolic process,GO:0016567~protein ubiquitination,GO:0019941~modification-dependent protein catabolic process,GO:0030163~protein catabolic process,GO:0032446~protein modification by small protein conjugation,GO:0043632~modification-dependent macromolecule catabolic process,GO:0044257~cellular protein catabolic…
ENSSSCG00000008787	KLHL5	promoter	58	141	18.2112	43.3506	1.25123	Up	6.25648e-09	1.95656e-07	kelch-like 5 (Drosophila)
ENSSSCG00000011880	EAF2	promoter	47	114	14.7573	35.0494	1.24796	Up	1.89607e-07	4.27018e-06	ELL associated factor 2	GO:0006350~transcription,GO:0006915~apoptosis,GO:0008219~cell death,GO:0009891~positive regulation of biosynthetic process,GO:0010557~positive regulation of macromolecule biosynthetic process,GO:0010604~positive regulation of macromolecule metabolic process,GO:0010628~positive regulation of gene expression,GO:0012501~programmed cell death,GO:0016265~death,GO:0031328~positive regulation of cellula…
ENSSSCG00000005124	IFT74	promoter	83	201	26.0608	61.7977	1.24567	Up	4.54172e-12	2.55374e-10
ENSSSCG00000008335	GMCL1	promoter	31	75	9.73356	23.0588	1.24428	Up	2.5916e-05	0.000328663	germ cell-less homolog 1 (Drosophila)-like; germ cell-less homolog 1 (Drosophila)	GO:0006508~proteolysis,GO:0007276~gamete generation,GO:0007283~spermatogenesis,GO:0009057~macromolecule catabolic process,GO:0019941~modification-dependent protein catabolic process,GO:0019953~sexual reproduction,GO:0030163~protein catabolic process,GO:0032504~multicellular organism reproduction,GO:0043632~modification-dependent macromolecule catabolic process,GO:0044257~cellular protein cataboli…
ENSSSCG00000005027	FRMD6	promoter	106	256	33.2825	78.7075	1.24174	Up	6.53336e-15	5.3338e-13
ENSSSCG00000008368	UGP2	promoter	44	106	13.8154	32.5898	1.23814	Up	6.01762e-07	1.19236e-05	UDP-glucose pyrophosphorylase 2	GO:0005996~monosaccharide metabolic process,GO:0006006~glucose metabolic process,GO:0006011~UDP-glucose metabolic process,GO:0006063~uronic acid metabolic process,GO:0006065~UDP-glucuronate biosynthetic process,GO:0006793~phosphorus metabolic process,GO:0006796~phosphate metabolic process,GO:0009225~nucleotide-sugar metabolic process,GO:0016051~carbohydrate biosynthetic process,GO:0016053~organic…
ENSSSCG00000011929	SLC35A5	promoter	54	130	16.9552	39.9686	1.23714	Up	3.24422e-08	8.80034e-07	solute carrier family 35, member A5	GO:0008643~carbohydrate transport,GO:0015780~nucleotide-sugar transport,
ENSSSCG00000000422	NXPH4	promoter	42	101	13.1874	31.0526	1.23555	Up	1.15929e-06	2.13514e-05	neurexophilin 4	GO:0007166~cell surface receptor linked signal transduction,GO:0007186~G-protein coupled receptor protein signaling pathway,GO:0007218~neuropeptide signaling pathway,
ENSSSCG00000011191	SH3BP5	promoter	42	101	13.1874	31.0526	1.23555	Up	1.15929e-06	2.13052e-05	SH3-domain binding protein 5 (BTK-associated)	GO:0006469~negative regulation of protein kinase activity,GO:0007242~intracellular signaling cascade,GO:0019220~regulation of phosphate metabolic process,GO:0033673~negative regulation of kinase activity,GO:0042325~regulation of phosphorylation,GO:0043086~negative regulation of catalytic activity,GO:0043549~regulation of kinase activity,GO:0044092~negative regulation of molecular function,GO:0045…
ENSSSCG00000010502	CCNJ	promoter	30	72	9.41957	22.1365	1.23269	Up	4.30398e-05	0.000507189
ENSSSCG00000015710	ACTR3	promoter	70	168	21.979	51.6518	1.23269	Up	3.5835e-10	1.48418e-08	ARP3 actin-related protein 3 homolog (yeast)	GO:0006928~cell motion,GO:0008064~regulation of actin polymerization or depolymerization,GO:0009743~response to carbohydrate stimulus,GO:0010033~response to organic substance,GO:0010591~regulation of lamellipodium assembly,GO:0010592~positive regulation of lamellipodium assembly,GO:0010638~positive regulation of organelle organization,GO:0010720~positive regulation of cell development,GO:0010769~…
ENSSSCG00000014219	CDO1	promoter	35	84	10.9895	25.8259	1.23269	Up	9.76608e-06	0.000139477	cysteine dioxygenase, type I	GO:0000096~sulfur amino acid metabolic process,GO:0000097~sulfur amino acid biosynthetic process,GO:0000098~sulfur amino acid catabolic process,GO:0001101~response to acid,GO:0006534~cysteine metabolic process,GO:0006575~cellular amino acid derivative metabolic process,GO:0006790~sulfur metabolic process,GO:0006952~defense response,GO:0006954~inflammatory response,GO:0007595~lactation,GO:0008652~…
ENSSSCG00000006753	NRAS	promoter	48	115	15.0713	35.3569	1.23019	Up	2.29508e-07	5.05483e-06	neuroblastoma RAS viral (v-ras) oncogene homolog	GO:0006897~endocytosis,GO:0006915~apoptosis,GO:0007010~cytoskeleton organization,GO:0007242~intracellular signaling cascade,GO:0007264~small GTPase mediated signal transduction,GO:0007265~Ras protein signal transduction,GO:0007568~aging,GO:0007569~cell aging,GO:0007610~behavior,GO:0007611~learning or memory,GO:0007612~learning,GO:0007632~visual behavior,GO:0008219~cell death,GO:0008284~positive r…
ENSSSCG00000008620	NBAS	promoter	33	79	10.3615	24.2886	1.22905	Up	1.8925e-05	0.000248543
ENSSSCG00000000866	MYBPC1	promoter	66	158	20.7231	48.5773	1.22904	Up	1.30759e-09	4.73435e-08	myosin binding protein C, slow type	GO:0003012~muscle system process,GO:0006936~muscle contraction,GO:0007155~cell adhesion,GO:0022610~biological adhesion,
ENSSSCG00000010024	RNF185	promoter	36	86	11.3035	26.4408	1.226	Up	8.34682e-06	0.000122187	ring finger protein 185
ENSSSCG00000011956	RG9MTD1	promoter	36	86	11.3035	26.4408	1.226	Up	8.34682e-06	0.000122082	RNA (guanine-9-) methyltransferase domain containing 1	GO:0006396~RNA processing,GO:0006399~tRNA metabolic process,GO:0008033~tRNA processing,GO:0034470~ncRNA processing,GO:0034660~ncRNA metabolic process,
ENSSSCG00000005206	MLANA	promoter	39	93	12.2454	28.593	1.22342	Up	3.69094e-06	6.01496e-05
ENSSSCG00000006872	AGL	promoter	107	255	33.5965	78.4	1.22254	Up	1.55114e-14	1.21382e-12	amylo-1, 6-glucosidase, 4-alpha-glucanotransferase	GO:0000271~polysaccharide biosynthetic process,GO:0005976~polysaccharide metabolic process,GO:0005977~glycogen metabolic process,GO:0005978~glycogen biosynthetic process,GO:0005996~monosaccharide metabolic process,GO:0006006~glucose metabolic process,GO:0006073~cellular glucan metabolic process,GO:0006091~generation of precursor metabolites and energy,GO:0006112~energy reserve metabolic process,G…
ENSSSCG00000009164	CISD2	promoter	47	112	14.7573	34.4345	1.22243	Up	3.77686e-07	7.92767e-06	CDGSH iron sulfur domain 2
ENSSSCG00000000807	SLC38A1	promoter	53	126	16.6412	38.7388	1.21902	Up	7.5053e-08	1.85784e-06	solute carrier family 38, member 1	GO:0006811~ion transport,GO:0006812~cation transport,GO:0006814~sodium ion transport,GO:0006865~amino acid transport,GO:0006868~glutamine transport,GO:0015672~monovalent inorganic cation transport,GO:0015804~neutral amino acid transport,GO:0015837~amine transport,GO:0015849~organic acid transport,GO:0030001~metal ion transport,GO:0046942~carboxylic acid transport,
ENSSSCG00000004752	EXD1	promoter	52	123	16.3273	37.8165	1.21173	Up	1.23193e-07	2.87749e-06	exonuclease 3'-5' domain containing 1
ENSSSCG00000013489	C19orf29	promoter	47	111	14.7573	34.1271	1.20949	Up	5.31106e-07	1.06478e-05	chromosome 19 open reading frame 29	GO:0006396~RNA processing,GO:0006397~mRNA processing,GO:0008380~RNA splicing,GO:0016071~mRNA metabolic process,
ENSSSCG00000000072	SLC25A17	promoter	31	73	9.73356	22.4439	1.20528	Up	5.18916e-05	0.000597404	solute carrier family 25 (mitochondrial carrier; peroxisomal membrane protein, 34kDa), member 17	GO:0055085~transmembrane transport,
ENSSSCG00000001495	RAB23	promoter	151	354	47.4118	108.838	1.19886	Up	4.73464e-19	6.43191e-17	RAB23, member RAS oncogene family	GO:0003002~regionalization,GO:0007242~intracellular signaling cascade,GO:0007264~small GTPase mediated signal transduction,GO:0007389~pattern specification process,GO:0008104~protein localization,GO:0008589~regulation of smoothened signaling pathway,GO:0009953~dorsal/ventral pattern formation,GO:0010605~negative regulation of macromolecule metabolic process,GO:0015031~protein transport,GO:0021510…
ENSSSCG00000000587	AEBP2	promoter	36	84	11.3035	25.8259	1.19205	Up	1.65542e-05	0.000221519	AE binding protein 2	GO:0006325~chromatin organization,GO:0006350~transcription,GO:0006355~regulation of transcription, DNA-dependent,GO:0016568~chromatin modification,GO:0045449~regulation of transcription,GO:0051252~regulation of RNA metabolic process,GO:0051276~chromosome organization,
ENSSSCG00000013107	PRPF19	promoter	36	84	11.3035	25.8259	1.19205	Up	1.65542e-05	0.000221344	PRP19/PSO4 pre-mRNA processing factor 19 homolog (S. cerevisiae)	GO:0000209~protein polyubiquitination,GO:0001701~in utero embryonic development,GO:0001824~blastocyst development,GO:0001832~blastocyst growth,GO:0001833~inner cell mass cell proliferation,GO:0006259~DNA metabolic process,GO:0006281~DNA repair,GO:0006396~RNA processing,GO:0006397~mRNA processing,GO:0006974~response to DNA damage stimulus,GO:0008283~cell proliferation,GO:0008380~RNA splicing,GO:00…
ENSSSCG00000008923	STAP1	promoter	37	86	11.6175	26.4408	1.18647	Up	1.41024e-05	0.000192039	signal transducing adaptor family member 1	GO:0006886~intracellular protein transport,GO:0006944~membrane fusion,GO:0007166~cell surface receptor linked signal transduction,GO:0007167~enzyme linked receptor protein signaling pathway,GO:0007169~transmembrane receptor protein tyrosine kinase signaling pathway,GO:0008104~protein localization,GO:0015031~protein transport,GO:0016044~membrane organization,GO:0034613~cellular protein localizatio…
ENSSSCG00000002877	ZNF181	promoter	31	72	9.73356	22.1365	1.18539	Up	7.30294e-05	0.000798013	zinc finger protein 181	GO:0006350~transcription,GO:0006355~regulation of transcription, DNA-dependent,GO:0045449~regulation of transcription,GO:0051252~regulation of RNA metabolic process,
ENSSSCG00000012794	TMEM187	promoter	76	176	23.8629	54.1114	1.18116	Up	5.41686e-10	2.13916e-08
ENSSSCG00000006687	ITGA10	promoter	35	81	10.9895	24.9035	1.18022	Up	2.72664e-05	0.00034348	integrin, alpha 10	GO:0007155~cell adhesion,GO:0007160~cell-matrix adhesion,GO:0007166~cell surface receptor linked signal transduction,GO:0007229~integrin-mediated signaling pathway,GO:0022610~biological adhesion,GO:0031589~cell-substrate adhesion,
ENSSSCG00000016566	NRF1	promoter	45	104	14.1294	31.9749	1.17824	Up	2.00276e-06	3.4597e-05	nuclear respiratory factor 1	GO:0006091~generation of precursor metabolites and energy,GO:0006350~transcription,GO:0006355~regulation of transcription, DNA-dependent,GO:0006357~regulation of transcription from RNA polymerase II promoter,GO:0007005~mitochondrion organization,GO:0045449~regulation of transcription,GO:0051252~regulation of RNA metabolic process,
ENSSSCG00000001842	C15orf42	promoter	45	104	14.1294	31.9749	1.17824	Up	2.00276e-06	3.45619e-05
ENSSSCG00000000546	AC009509.1	promoter	58	134	18.2112	41.1984	1.17776	Up	6.70752e-08	1.67747e-06
ENSSSCG00000016712	NPVF	promoter	190	438	59.6573	134.664	1.17459	Up	1.62703e-22	3.41093e-20	neuropeptide VF precursor	GO:0007166~cell surface receptor linked signal transduction,GO:0007186~G-protein coupled receptor protein signaling pathway,GO:0007218~neuropeptide signaling pathway,GO:0007600~sensory perception,GO:0019233~sensory perception of pain,GO:0050877~neurological system process,GO:0050890~cognition,
ENSSSCG00000009079	INTU	promoter	91	209	28.5727	64.2573	1.16922	Up	1.92403e-11	9.9006e-10
ENSSSCG00000009529	C13orf39	promoter	218	499	68.4489	153.418	1.16437	Up	4.21188e-25	1.10034e-22
ENSSSCG00000010443	LIPN	promoter	35	80	10.9895	24.5961	1.1623	Up	3.81402e-05	0.000456098	lipase, family member N	GO:0016042~lipid catabolic process,
ENSSSCG00000010121	UFD1L	promoter	68	155	21.351	47.6549	1.15832	Up	9.89086e-09	2.96743e-07	ubiquitin fusion degradation 1 like (yeast)	GO:0001501~skeletal system development,GO:0006508~proteolysis,GO:0006511~ubiquitin-dependent protein catabolic process,GO:0009057~macromolecule catabolic process,GO:0019941~modification-dependent protein catabolic process,GO:0030163~protein catabolic process,GO:0043632~modification-dependent macromolecule catabolic process,GO:0044257~cellular protein catabolic process,GO:0044265~cellular macromol…
ENSSSCG00000016687	CHN2	promoter	108	246	33.9105	75.633	1.15728	Up	5.02784e-13	3.2218e-11	chimerin (chimaerin) 2	GO:0007242~intracellular signaling cascade,
ENSSSCG00000010726	BUB3	promoter	40	91	12.5594	27.978	1.15553	Up	1.2142e-05	0.000167493	budding uninhibited by benzimidazoles 3 homolog (yeast)	GO:0000070~mitotic sister chromatid segregation,GO:0000075~cell cycle checkpoint,GO:0000087~M phase of mitotic cell cycle,GO:0000278~mitotic cell cycle,GO:0000279~M phase,GO:0000280~nuclear division,GO:0000819~sister chromatid segregation,GO:0006508~proteolysis,GO:0006511~ubiquitin-dependent protein catabolic process,GO:0007049~cell cycle,GO:0007059~chromosome segregation,GO:0007067~mitosis,GO:00…
ENSSSCG00000014725	HBB	promoter	91	207	28.5727	63.6424	1.15535	Up	3.6898e-11	1.82141e-09	hemoglobin, beta	GO:0003013~circulatory system process,GO:0003018~vascular process in circulatory system,GO:0008015~blood circulation,GO:0008217~regulation of blood pressure,GO:0009891~positive regulation of biosynthetic process,GO:0015669~gas transport,GO:0015671~oxygen transport,GO:0030185~nitric oxide transport,GO:0031328~positive regulation of cellular biosynthetic process,GO:0035150~regulation of tube size,G…
ENSSSCG00000016920	MIER3	promoter	44	100	13.8154	30.7451	1.15408	Up	4.5674e-06	7.26208e-05	mesoderm induction early response 1, family member 3	GO:0006350~transcription,GO:0045449~regulation of transcription,
ENSSSCG00000008575	ASXL2	promoter	63	143	19.7811	43.9655	1.15225	Up	4.21e-08	1.10154e-06	additional sex combs like 2 (Drosophila)	GO:0006350~transcription,GO:0045449~regulation of transcription,
ENSSSCG00000011892	C3orf15	promoter	41	93	12.8734	28.593	1.15127	Up	1.03238e-05	0.000146579
ENSSSCG00000000726	C12orf5	promoter	74	167	23.2349	51.3443	1.14391	Up	3.80832e-09	1.25571e-07	chromosome 12 open reading frame 5
ENSSSCG00000008792	N4BP2	promoter	47	106	14.7573	32.5898	1.14299	Up	2.8116e-06	4.69457e-05	NEDD4 binding protein 2
ENSSSCG00000010067	MIF	promoter	55	124	17.2692	38.1239	1.14249	Up	4.02856e-07	8.35274e-06	macrophage migration inhibitory factor (glycosylation-inhibiting factor)	GO:0001516~prostaglandin biosynthetic process,GO:0002694~regulation of leukocyte activation,GO:0006461~protein complex assembly,GO:0006631~fatty acid metabolic process,GO:0006633~fatty acid biosynthetic process,GO:0006636~unsaturated fatty acid biosynthetic process,GO:0006690~icosanoid metabolic process,GO:0006692~prostanoid metabolic process,GO:0006693~prostaglandin metabolic process,GO:0006952~…
ENSSSCG00000014917	CCDC81	promoter	44	99	13.8154	30.4377	1.13958	Up	6.34196e-06	9.7108e-05
ENSSSCG00000010540	ENTPD7	promoter	108	243	33.9105	74.7106	1.13958	Up	1.32053e-12	7.98004e-11	ectonucleoside triphosphate diphosphohydrolase 7
ENSSSCG00000014200	CCDC54	promoter	38	85	11.9315	26.1333	1.13111	Up	3.24928e-05	0.000397522
ENSSSCG00000008377	CCT4	promoter	68	152	21.351	46.7326	1.13013	Up	2.61296e-08	7.22649e-07	chaperonin containing TCP1, subunit 4 (delta)	GO:0006457~protein folding,
ENSSSCG00000016781	TRIO	promoter	121	270	37.9923	83.0118	1.12761	Up	1.22544e-13	8.63454e-12	triple functional domain (PTPRF interacting)	GO:0006468~protein amino acid phosphorylation,GO:0006793~phosphorus metabolic process,GO:0006796~phosphate metabolic process,GO:0006915~apoptosis,GO:0006917~induction of apoptosis,GO:0007166~cell surface receptor linked signal transduction,GO:0007167~enzyme linked receptor protein signaling pathway,GO:0007185~transmembrane receptor protein tyrosine phosphatase signaling pathway,GO:0008219~cell de…
ENSSSCG00000014349	TMEM173	promoter	104	232	32.6545	71.3286	1.1272	Up	6.4827e-12	3.57411e-10	transmembrane protein 173	GO:0006915~apoptosis,GO:0006952~defense response,GO:0006955~immune response,GO:0008219~cell death,GO:0012501~programmed cell death,GO:0016265~death,GO:0045087~innate immune response,
ENSSSCG00000004672	GATM	promoter	53	118	16.6412	36.2792	1.12438	Up	1.06312e-06	1.97948e-05	glycine amidinotransferase (L-arginine:glycine amidinotransferase)	GO:0006575~cellular amino acid derivative metabolic process,GO:0006599~phosphagen metabolic process,GO:0006600~creatine metabolic process,GO:0006601~creatine biosynthetic process,GO:0006979~response to oxidative stress,GO:0007584~response to nutrient,GO:0009611~response to wounding,GO:0009719~response to endogenous stimulus,GO:0009725~response to hormone stimulus,GO:0009991~response to extracellu…
ENSSSCG00000012056	CHAF1B	promoter	63	140	19.7811	43.0432	1.12166	Up	1.10931e-07	2.61627e-06	chromatin assembly factor 1, subunit B (p60)	GO:0006259~DNA metabolic process,GO:0006260~DNA replication,GO:0006281~DNA repair,GO:0006323~DNA packaging,GO:0006325~chromatin organization,GO:0006333~chromatin assembly or disassembly,GO:0006334~nucleosome assembly,GO:0006335~DNA replication-dependent nucleosome assembly,GO:0006350~transcription,GO:0006461~protein complex assembly,GO:0006974~response to DNA damage stimulus,GO:0007049~cell cycle…
ENSSSCG00000014073	HEXB	promoter	112	248	35.1664	76.2479	1.1165	Up	1.81411e-12	1.08089e-10	hexosaminidase B (beta polypeptide)	GO:0001501~skeletal system development,GO:0001508~regulation of action potential,GO:0001573~ganglioside metabolic process,GO:0005976~polysaccharide metabolic process,GO:0005996~monosaccharide metabolic process,GO:0006022~aminoglycan metabolic process,GO:0006040~amino sugar metabolic process,GO:0006041~glucosamine metabolic process,GO:0006044~N-acetylglucosamine metabolic process,GO:0006643~membra…
ENSSSCG00000016865	FBXO4	promoter	84	186	26.3748	57.1859	1.1165	Up	1.05972e-09	3.92051e-08	F-box protein 4	GO:0000209~protein polyubiquitination,GO:0000723~telomere maintenance,GO:0006259~DNA metabolic process,GO:0006508~proteolysis,GO:0006511~ubiquitin-dependent protein catabolic process,GO:0009057~macromolecule catabolic process,GO:0010604~positive regulation of macromolecule metabolic process,GO:0016567~protein ubiquitination,GO:0019941~modification-dependent protein catabolic process,GO:0030163~pr…
ENSSSCG00000005779	PQLC1	promoter	56	124	17.5832	38.1239	1.1165	Up	6.53244e-07	1.28388e-05
ENSSSCG00000012054	DOPEY2	promoter	119	263	37.3643	80.8596	1.11376	Up	4.34128e-13	2.7924e-11	dopey family member 2	GO:0006892~post-Golgi vesicle-mediated transport,GO:0006895~Golgi to endosome transport,GO:0007029~endoplasmic reticulum organization,GO:0008104~protein localization,GO:0015031~protein transport,GO:0016192~vesicle-mediated transport,GO:0016197~endosome transport,GO:0045184~establishment of protein localization,GO:0046907~intracellular transport,GO:0048193~Golgi vesicle transport,
ENSSSCG00000011499	LRIG1	promoter	67	148	21.037	45.5028	1.11303	Up	5.81364e-08	1.47566e-06
ENSSSCG00000012676	MBNL3	promoter	45	99	14.1294	30.4377	1.10716	Up	1.02855e-05	0.000146157	muscleblind-like 3 (Drosophila)	GO:0016202~regulation of striated muscle tissue development,GO:0045596~negative regulation of cell differentiation,GO:0045661~regulation of myoblast differentiation,GO:0045662~negative regulation of myoblast differentiation,GO:0048634~regulation of muscle development,GO:0048641~regulation of skeletal muscle tissue development,GO:0048742~regulation of skeletal muscle fiber development,GO:0051147~r…
ENSSSCG00000005457	LPAR1	promoter	56	123	17.5832	37.8165	1.10482	Up	8.9842e-07	1.70459e-05	lysophosphatidic acid receptor 1	GO:0000165~MAPKKK cascade,GO:0000187~activation of MAPK activity,GO:0006468~protein amino acid phosphorylation,GO:0006793~phosphorus metabolic process,GO:0006796~phosphate metabolic process,GO:0006873~cellular ion homeostasis,GO:0006874~cellular calcium ion homeostasis,GO:0006875~cellular metal ion homeostasis,GO:0007166~cell surface receptor linked signal transduction,GO:0007186~G-protein couple…
ENSSSCG00000011686	SLC9A9	promoter	36	79	11.3035	24.2886	1.10351	Up	8.65626e-05	0.000919274	solute carrier family 9 (sodium/hydrogen exchanger), member 9	GO:0006811~ion transport,GO:0006812~cation transport,GO:0006814~sodium ion transport,GO:0006885~regulation of pH,GO:0015672~monovalent inorganic cation transport,GO:0030001~metal ion transport,GO:0042592~homeostatic process,GO:0048878~chemical homeostasis,GO:0050801~ion homeostasis,GO:0055067~monovalent inorganic cation homeostasis,GO:0055080~cation homeostasis,GO:0055085~transmembrane transport,
ENSSSCG00000015367	ACBD5	promoter	37	81	11.6175	24.9035	1.10005	Up	7.3295e-05	0.000799372	acyl-Coenzyme A binding domain containing 5
ENSSSCG00000000561	KRAS	promoter	39	85	12.2454	26.1333	1.09365	Up	5.25562e-05	0.000603011	v-Ki-ras2 Kirsten rat sarcoma viral oncogene homolog	GO:0006897~endocytosis,GO:0006915~apoptosis,GO:0007010~cytoskeleton organization,GO:0007242~intracellular signaling cascade,GO:0007264~small GTPase mediated signal transduction,GO:0007265~Ras protein signal transduction,GO:0007568~aging,GO:0007569~cell aging,GO:0007610~behavior,GO:0007611~learning or memory,GO:0007612~learning,GO:0007632~visual behavior,GO:0008219~cell death,GO:0008284~positive r…
ENSSSCG00000000743	FKBP4	promoter	175	381	54.9475	117.139	1.0921	Up	8.95654e-18	1.10211e-15	FK506 binding protein 4, 59kDa	GO:0000041~transition metal ion transport,GO:0003006~reproductive developmental process,GO:0006457~protein folding,GO:0006461~protein complex assembly,GO:0006463~steroid hormone receptor complex assembly,GO:0006811~ion transport,GO:0006812~cation transport,GO:0006825~copper ion transport,GO:0007548~sex differentiation,GO:0007565~female pregnancy,GO:0007566~embryo implantation,GO:0030001~metal ion…
ENSSSCG00000017717	UNC45B	promoter	82	178	25.7468	54.7263	1.08784	Up	5.13428e-09	1.64811e-07	unc-45 homolog B (C. elegans)	GO:0007517~muscle organ development,
ENSSSCG00000008958	CXCL2	promoter	139	301	43.644	92.5428	1.08434	Up	3.30614e-14	2.46235e-12	chemokine (C-X-C motif) ligand 2	GO:0006935~chemotaxis,GO:0006952~defense response,GO:0006954~inflammatory response,GO:0006955~immune response,GO:0007166~cell surface receptor linked signal transduction,GO:0007186~G-protein coupled receptor protein signaling pathway,GO:0007610~behavior,GO:0007626~locomotory behavior,GO:0009611~response to wounding,GO:0042330~taxis,
ENSSSCG00000004767	RPUSD2	promoter	55	119	17.2692	36.5867	1.08312	Up	1.98852e-06	3.44562e-05	RNA pseudouridylate synthase domain containing 2	GO:0001522~pseudouridine synthesis,GO:0009451~RNA modification,
ENSSSCG00000012130	FANCB	promoter	55	119	17.2692	36.5867	1.08312	Up	1.98852e-06	3.44211e-05	Fanconi anemia, complementation group B	GO:0006259~DNA metabolic process,GO:0006281~DNA repair,GO:0006974~response to DNA damage stimulus,GO:0033554~cellular response to stress,
ENSSSCG00000016984	NKX2-5	promoter	83	179	26.0608	55.0337	1.07843	Up	5.95254e-09	1.87881e-07	NK2 transcription factor related, locus 5 (Drosophila)	GO:0000122~negative regulation of transcription from RNA polymerase II promoter,GO:0001568~blood vessel development,GO:0001570~vasculogenesis,GO:0001944~vasculature development,GO:0001947~heart looping,GO:0002028~regulation of sodium ion transport,GO:0002520~immune system development,GO:0003007~heart morphogenesis,GO:0006355~regulation of transcription, DNA-dependent,GO:0006357~regulation of tran…
ENSSSCG00000010455	SLC16A12	promoter	64	138	20.0951	42.4282	1.07818	Up	3.3294e-07	7.05824e-06	solute carrier family 16, member 12 (monocarboxylic acid transporter 12)	GO:0055085~transmembrane transport,
ENSSSCG00000005459	KIAA0368	promoter	45	97	14.1294	29.8228	1.07772	Up	1.94011e-05	0.000253814	KIAA0368	GO:0006508~proteolysis,GO:0006511~ubiquitin-dependent protein catabolic process,GO:0009057~macromolecule catabolic process,GO:0010498~proteasomal protein catabolic process,GO:0019941~modification-dependent protein catabolic process,GO:0030163~protein catabolic process,GO:0030433~ER-associated protein catabolic process,GO:0043161~proteasomal ubiquitin-dependent protein catabolic process,GO:0043632…
ENSSSCG00000009077	HSPA4L	promoter	136	293	42.7021	90.0832	1.07695	Up	9.87826e-14	7.04801e-12	heat shock 70kDa protein 4-like	GO:0006457~protein folding,GO:0006986~response to unfolded protein,GO:0010033~response to organic substance,GO:0051789~response to protein stimulus,
ENSSSCG00000004515	CCDC11	promoter	104	224	32.6545	68.869	1.07657	Up	7.8969e-11	3.74573e-09
ENSSSCG00000007830	RBBP6	promoter	91	196	28.5727	60.2604	1.07657	Up	1.19537e-09	4.38416e-08	retinoblastoma binding protein 6	GO:0016567~protein ubiquitination,GO:0032446~protein modification by small protein conjugation,GO:0070647~protein modification by small protein conjugation or removal,
ENSSSCG00000011979	GPR15	promoter	41	88	12.8734	27.0557	1.07154	Up	5.16944e-05	0.000595942	G protein-coupled receptor 15	GO:0007166~cell surface receptor linked signal transduction,GO:0007186~G-protein coupled receptor protein signaling pathway,
ENSSSCG00000008237	RETSAT	promoter	42	90	13.1874	27.6706	1.06919	Up	4.37472e-05	0.000513033	retinol saturase (all-trans-retinol 13,14-reductase)	GO:0001523~retinoid metabolic process,GO:0006720~isoprenoid metabolic process,GO:0006721~terpenoid metabolic process,GO:0006766~vitamin metabolic process,GO:0006775~fat-soluble vitamin metabolic process,GO:0006776~vitamin A metabolic process,GO:0010817~regulation of hormone levels,GO:0016101~diterpenoid metabolic process,GO:0019748~secondary metabolic process,GO:0034754~cellular hormone metabolic…
ENSSSCG00000002436	TTC7B	promoter	168	360	52.7496	110.682	1.06919	Up	2.3328e-16	2.35793e-14
ENSSSCG00000014016	SQSTM1	promoter	58	124	18.2112	38.1239	1.06587	Up	1.65729e-06	2.9315e-05	sequestosome 1	GO:0006355~regulation of transcription, DNA-dependent,GO:0006357~regulation of transcription from RNA polymerase II promoter,GO:0006508~proteolysis,GO:0006511~ubiquitin-dependent protein catabolic process,GO:0006915~apoptosis,GO:0006916~anti-apoptosis,GO:0006917~induction of apoptosis,GO:0006955~immune response,GO:0007242~intracellular signaling cascade,GO:0008104~protein localization,GO:0008219~…
ENSSSCG00000000551	ARNTL2	promoter	44	94	13.8154	28.9004	1.06481	Up	3.13386e-05	0.000385624	aryl hydrocarbon receptor nuclear translocator-like 2	GO:0006350~transcription,GO:0006355~regulation of transcription, DNA-dependent,GO:0009649~entrainment of circadian clock,GO:0042752~regulation of circadian rhythm,GO:0045449~regulation of transcription,GO:0048511~rhythmic process,GO:0051252~regulation of RNA metabolic process,
ENSSSCG00000014423	SPINK14	promoter	61	130	19.1531	39.9686	1.06129	Up	1.01133e-06	1.89343e-05	Kazal type serine protease inhibitor 5-like 2
ENSSSCG00000000508	ZFC3H1	promoter	40	85	12.5594	26.1333	1.05712	Up	8.35754e-05	0.000895956	zinc finger, C3H1-type containing	GO:0006396~RNA processing,
ENSSSCG00000016680	ZNRF2	promoter	40	85	12.5594	26.1333	1.05712	Up	8.35754e-05	0.00089539	zinc and ring finger 2	GO:0006508~proteolysis,GO:0009057~macromolecule catabolic process,GO:0019941~modification-dependent protein catabolic process,GO:0030163~protein catabolic process,GO:0043632~modification-dependent macromolecule catabolic process,GO:0044257~cellular protein catabolic process,GO:0044265~cellular macromolecule catabolic process,GO:0051603~proteolysis involved in cellular protein catabolic process,
ENSSSCG00000004360	ASCC3	promoter	81	172	25.4328	52.8816	1.05608	Up	2.06888e-08	5.86505e-07	activating signal cointegrator 1 complex subunit 3	GO:0006350~transcription,GO:0045449~regulation of transcription,
ENSSSCG00000000937	MYF6	promoter	163	346	51.1797	106.378	1.05556	Up	1.74313e-15	1.5829e-13	myogenic factor 6 (herculin)	GO:0001756~somitogenesis,GO:0003002~regionalization,GO:0006355~regulation of transcription, DNA-dependent,GO:0006357~regulation of transcription from RNA polymerase II promoter,GO:0007389~pattern specification process,GO:0007517~muscle organ development,GO:0007519~skeletal muscle tissue development,GO:0009611~response to wounding,GO:0009792~embryonic development ending in birth or egg hatching,GO…
ENSSSCG00000000397	APOF	promoter	41	87	12.8734	26.7482	1.05505	Up	7.06662e-05	0.000780223	apolipoprotein F	GO:0006869~lipid transport,GO:0008202~steroid metabolic process,GO:0008203~cholesterol metabolic process,GO:0010876~lipid localization,GO:0016125~sterol metabolic process,
ENSSSCG00000003803	C1orf141	promoter	104	220	32.6545	67.6392	1.05058	Up	2.66884e-10	1.13016e-08
ENSSSCG00000003791	SRSF11	promoter	52	110	16.3273	33.8196	1.05057	Up	8.28052e-06	0.000121321
ENSSSCG00000001076	RNF144B	promoter	92	194	28.8867	59.6455	1.04601	Up	3.43778e-09	1.15369e-07	ring finger protein 144B	GO:0006508~proteolysis,GO:0006511~ubiquitin-dependent protein catabolic process,GO:0006915~apoptosis,GO:0008219~cell death,GO:0009057~macromolecule catabolic process,GO:0012501~programmed cell death,GO:0016265~death,GO:0016567~protein ubiquitination,GO:0019941~modification-dependent protein catabolic process,GO:0030163~protein catabolic process,GO:0032446~protein modification by small protein con…
ENSSSCG00000007134	NANP	promoter	65	137	20.4091	42.1208	1.04532	Up	7.1059e-07	1.38536e-05	N-acetylneuraminic acid phosphatase	GO:0005996~monosaccharide metabolic process,GO:0006040~amino sugar metabolic process,GO:0006054~N-acetylneuraminate metabolic process,GO:0016051~carbohydrate biosynthetic process,GO:0034637~cellular carbohydrate biosynthetic process,GO:0046165~alcohol biosynthetic process,GO:0046349~amino sugar biosynthetic process,GO:0046364~monosaccharide biosynthetic process,GO:0046380~N-acetylneuraminate bios…
ENSSSCG00000006175	LY96	promoter	67	141	21.037	43.3506	1.04312	Up	5.11104e-07	1.02711e-05	lymphocyte antigen 96	GO:0002237~response to molecule of bacterial origin,GO:0006952~defense response,GO:0006954~inflammatory response,GO:0006955~immune response,GO:0006968~cellular defense response,GO:0007166~cell surface receptor linked signal transduction,GO:0007242~intracellular signaling cascade,GO:0007243~protein kinase cascade,GO:0007249~I-kappaB kinase/NF-kappaB cascade,GO:0009593~detection of chemical stimulu…
ENSSSCG00000000165	MTERFD3	promoter	58	122	18.2112	37.509	1.04241	Up	3.0616e-06	5.0721e-05	MTERF domain containing 3	GO:0006350~transcription,GO:0006351~transcription, DNA-dependent,GO:0006353~transcription termination,GO:0022411~cellular component disassembly,GO:0032774~RNA biosynthetic process,GO:0032984~macromolecular complex disassembly,GO:0034621~cellular macromolecular complex subunit organization,GO:0034623~cellular macromolecular complex disassembly,GO:0043241~protein complex disassembly,GO:0043624~cell…
ENSSSCG00000007290	MYH7B	promoter	50	105	15.6993	32.2824	1.04005	Up	1.56911e-05	0.000210966	myosin, heavy chain 7B, cardiac muscle, beta
ENSSSCG00000011247	CTDSPL	promoter	43	90	13.5014	27.6706	1.03524	Up	6.87688e-05	0.000762745	CTD (carboxy-terminal domain, RNA polymerase II, polypeptide A) small phosphatase-like
ENSSSCG00000015519	RASAL2	promoter	73	152	22.921	46.7326	1.02776	Up	2.57098e-07	5.61877e-06	RAS protein activator like 2	GO:0051056~regulation of small GTPase mediated signal transduction,
ENSSSCG00000003742	INO80C	promoter	76	158	23.8629	48.5773	1.02551	Up	1.56883e-07	3.60492e-06
ENSSSCG00000004253	GOPC	promoter	51	106	16.0133	32.5898	1.02515	Up	1.79944e-05	0.000238348	golgi associated PDZ and coiled-coil motif containing	GO:0006461~protein complex assembly,GO:0006888~ER to Golgi vesicle-mediated transport,GO:0006892~post-Golgi vesicle-mediated transport,GO:0006893~Golgi to plasma membrane transport,GO:0008104~protein localization,GO:0008105~asymmetric protein localization,GO:0015031~protein transport,GO:0016192~vesicle-mediated transport,GO:0032386~regulation of intracellular transport,GO:0032387~negative regulat…
ENSSSCG00000009113	METTL14	promoter	56	116	17.5832	35.6643	1.02028	Up	7.81384e-06	0.00011518	methyltransferase like 14	GO:0001510~RNA methylation,GO:0006730~one-carbon metabolic process,GO:0009451~RNA modification,GO:0032259~methylation,GO:0043414~biopolymer methylation,
ENSSSCG00000014325	CDC23	promoter	77	159	24.1769	48.8847	1.01575	Up	1.79156e-07	4.06176e-06	cell division cycle 23 homolog (S. cerevisiae)	GO:0000070~mitotic sister chromatid segregation,GO:0000080~G1 phase of mitotic cell cycle,GO:0000087~M phase of mitotic cell cycle,GO:0000278~mitotic cell cycle,GO:0000279~M phase,GO:0000280~nuclear division,GO:0000819~sister chromatid segregation,GO:0006508~proteolysis,GO:0006511~ubiquitin-dependent protein catabolic process,GO:0007049~cell cycle,GO:0007059~chromosome segregation,GO:0007067~mito…
ENSSSCG00000013442	FAM108A1	promoter	104	214	32.6545	65.7945	1.01069	Up	1.58993e-09	5.64824e-08
ENSSSCG00000011129	ITIH5	promoter	54	111	16.9552	34.1271	1.00919	Up	1.47157e-05	0.00019975	inter-alpha (globulin) inhibitor H5	GO:0005976~polysaccharide metabolic process,GO:0006022~aminoglycan metabolic process,GO:0030203~glycosaminoglycan metabolic process,GO:0030212~hyaluronan metabolic process,
ENSSSCG00000007673	EPO	promoter	56	115	17.5832	35.3569	1.00779	Up	1.05364e-05	0.000149348	erythropoietin	GO:0001666~response to hypoxia,GO:0001932~regulation of protein amino acid phosphorylation,GO:0001934~positive regulation of protein amino acid phosphorylation,GO:0002520~immune system development,GO:0003013~circulatory system process,GO:0006275~regulation of DNA replication,GO:0006355~regulation of transcription, DNA-dependent,GO:0006357~regulation of transcription from RNA polymerase II promote…
ENSSSCG00000015844	GSR	promoter	95	195	29.8286	59.953	1.00714	Up	9.3016e-09	2.80551e-07	glutathione reductase	GO:0006518~peptide metabolic process,GO:0006575~cellular amino acid derivative metabolic process,GO:0006732~coenzyme metabolic process,GO:0006749~glutathione metabolic process,GO:0006790~sulfur metabolic process,GO:0007276~gamete generation,GO:0007283~spermatogenesis,GO:0019725~cellular homeostasis,GO:0019953~sexual reproduction,GO:0032504~multicellular organism reproduction,GO:0042592~homeostati…
ENSSSCG00000009897	RAB35	promoter	96	197	30.1426	60.5679	1.00675	Up	7.89518e-09	2.42438e-07	similar to hCG1778032; RAB35, member RAS oncogene family	GO:0000910~cytokinesis,GO:0007242~intracellular signaling cascade,GO:0007264~small GTPase mediated signal transduction,GO:0008104~protein localization,GO:0015031~protein transport,GO:0016192~vesicle-mediated transport,GO:0016197~endosome transport,GO:0045184~establishment of protein localization,GO:0046907~intracellular transport,GO:0051301~cell division,
ENSSSCG00000016814	NPR3	promoter	64	131	20.0951	40.2761	1.00308	Up	2.78052e-06	4.65641e-05	natriuretic peptide receptor C/guanylate cyclase C (atrionatriuretic peptide receptor C)	GO:0001501~skeletal system development,GO:0003013~circulatory system process,GO:0006140~regulation of nucleotide metabolic process,GO:0007166~cell surface receptor linked signal transduction,GO:0007186~G-protein coupled receptor protein signaling pathway,GO:0007187~G-protein signaling, coupled to cyclic nucleotide second messenger,GO:0007188~G-protein signaling, coupled to cAMP nucleotide second …
ENSSSCG00000001405	LTB	promoter	86	176	27.0028	54.1114	1.00282	Up	5.4653e-08	1.39558e-06	lymphotoxin beta (TNF superfamily, member 3)	GO:0001775~cell activation,GO:0001817~regulation of cytokine production,GO:0002036~regulation of L-glutamate transport,GO:0002037~negative regulation of L-glutamate transport,GO:0002520~immune system development,GO:0006915~apoptosis,GO:0006917~induction of apoptosis,GO:0006955~immune response,GO:0007088~regulation of mitosis,GO:0007242~intracellular signaling cascade,GO:0007267~cell-cell signalin…
ENSSSCG00000007382	PABPC1L	promoter	89	182	27.9447	55.9561	1.00172	Up	3.33718e-08	8.99502e-07	poly(A) binding protein, cytoplasmic 1-like
ENSSSCG00000003681	TWSG1	promoter	68	139	21.351	42.7357	1.00114	Up	1.43149e-06	2.58048e-05	twisted gastrulation homolog 1 (Drosophila)	GO:0001501~skeletal system development,GO:0001503~ossification,GO:0001654~eye development,GO:0001704~formation of primary germ layer,GO:0001707~mesoderm formation,GO:0002520~immune system development,GO:0007166~cell surface receptor linked signal transduction,GO:0007167~enzyme linked receptor protein signaling pathway,GO:0007178~transmembrane receptor protein serine/threonine kinase signaling pat…
ENSSSCG00000010627	PDCD4	promoter	91	186	28.5727	57.1859	1.00102	Up	2.40246e-08	6.69888e-07	programmed cell death 4 (neoplastic transformation inhibitor)	GO:0001932~regulation of protein amino acid phosphorylation,GO:0006469~negative regulation of protein kinase activity,GO:0006915~apoptosis,GO:0007568~aging,GO:0007569~cell aging,GO:0008219~cell death,GO:0009890~negative regulation of biosynthetic process,GO:0010558~negative regulation of macromolecule biosynthetic process,GO:0010605~negative regulation of macromolecule metabolic process,GO:001062…
ENSSSCG00000007587	RNF216	promoter	70	143	21.979	43.9655	1.00025	Up	1.02761e-06	1.92179e-05	ring finger protein 216	GO:0006508~proteolysis,GO:0006915~apoptosis,GO:0008219~cell death,GO:0009057~macromolecule catabolic process,GO:0012501~programmed cell death,GO:0016265~death,GO:0019941~modification-dependent protein catabolic process,GO:0030163~protein catabolic process,GO:0043632~modification-dependent macromolecule catabolic process,GO:0044257~cellular protein catabolic process,GO:0044265~cellular macromolecu…
ENSSSCG00000008255	REG3G	promoter	23	0	7.22167	0.001	-12.8181	Down	9.24968e-08	2.21849e-06	regenerating islet-derived 3 gamma	GO:0002526~acute inflammatory response,GO:0006952~defense response,GO:0006953~acute-phase response,GO:0006954~inflammatory response,GO:0009611~response to wounding,
ENSSSCG00000005748	WDR5	promoter	21	0	6.5937	0.001	-12.6869	Down	3.77892e-07	7.9222e-06
ENSSSCG00000010420	IPMK	promoter	15	0	4.70979	0.001	-12.2014	Down	2.57688e-05	0.000327285	inositol polyphosphate multikinase	GO:0001838~embryonic epithelial tube formation,GO:0001841~neural tube formation,GO:0002009~morphogenesis of an epithelium,GO:0006020~inositol metabolic process,GO:0006793~phosphorus metabolic process,GO:0006796~phosphate metabolic process,GO:0009792~embryonic development ending in birth or egg hatching,GO:0016310~phosphorylation,GO:0016331~morphogenesis of embryonic epithelium,GO:0019751~polyol m…
ENSSSCG00000004475	HTR1B	promoter	31	1	9.73356	0.307451	-4.98454	Down	5.70014e-09	1.80586e-07	5-hydroxytryptamine (serotonin) receptor 1B	GO:0006140~regulation of nucleotide metabolic process,GO:0007166~cell surface receptor linked signal transduction,GO:0007186~G-protein coupled receptor protein signaling pathway,GO:0007187~G-protein signaling, coupled to cyclic nucleotide second messenger,GO:0007242~intracellular signaling cascade,GO:0007267~cell-cell signaling,GO:0007268~synaptic transmission,GO:0007610~behavior,GO:0007631~feedi…
ENSSSCG00000010475	CYP26A1	promoter	182	6	57.1454	1.84471	-4.95317	Down	2.36656e-47	3.09127e-44	cytochrome P450, family 26, subfamily A, polypeptide 1	GO:0001523~retinoid metabolic process,GO:0003002~regionalization,GO:0006720~isoprenoid metabolic process,GO:0006721~terpenoid metabolic process,GO:0006766~vitamin metabolic process,GO:0006775~fat-soluble vitamin metabolic process,GO:0006776~vitamin A metabolic process,GO:0007242~intracellular signaling cascade,GO:0007389~pattern specification process,GO:0009111~vitamin catabolic process,GO:000995…
ENSSSCG00000005806	OR8K3	promoter	20	1	6.27971	0.307451	-4.35227	Down	8.86824e-06	0.000128821	olfactory receptor, family 8, subfamily K, member 3	GO:0007166~cell surface receptor linked signal transduction,GO:0007186~G-protein coupled receptor protein signaling pathway,GO:0007600~sensory perception,GO:0007606~sensory perception of chemical stimulus,GO:0007608~sensory perception of smell,GO:0050877~neurological system process,GO:0050890~cognition,
ENSSSCG00000013675	OR7D4	promoter	17	1	5.33776	0.307451	-4.11781	Down	6.36712e-05	0.000712723	olfactory receptor, family 7, subfamily D, member 4	GO:0007166~cell surface receptor linked signal transduction,GO:0007186~G-protein coupled receptor protein signaling pathway,GO:0007600~sensory perception,GO:0007606~sensory perception of chemical stimulus,GO:0007608~sensory perception of smell,GO:0050877~neurological system process,GO:0050890~cognition,
ENSSSCG00000014447	SLC6A7	promoter	111	7	34.8524	2.15216	-4.0174	Down	5.90616e-26	1.64414e-23	solute carrier family 6 (neurotransmitter transporter, L-proline), member 7	GO:0006836~neurotransmitter transport,GO:0006865~amino acid transport,GO:0015804~neutral amino acid transport,GO:0015824~proline transport,GO:0015837~amine transport,GO:0015849~organic acid transport,GO:0046942~carboxylic acid transport,
ENSSSCG00000010974	CNTFR	promoter	29	2	9.10559	0.614902	-3.88832	Down	1.82937e-07	4.12544e-06	ciliary neurotrophic factor receptor	GO:0008284~positive regulation of cell proliferation,GO:0019221~cytokine-mediated signaling pathway,GO:0042127~regulation of cell proliferation,GO:0070120~ciliary neurotrophic factor-mediated signaling pathway,
ENSSSCG00000017944	KCTD11	promoter	63	6	19.7811	1.84471	-3.42266	Down	1.31955e-13	9.25922e-12	potassium channel tetramerisation domain containing 11	GO:0006811~ion transport,GO:0006812~cation transport,GO:0006813~potassium ion transport,GO:0007049~cell cycle,GO:0015672~monovalent inorganic cation transport,GO:0030001~metal ion transport,GO:0040008~regulation of growth,GO:0042127~regulation of cell proliferation,
ENSSSCG00000017928	C17orf49	promoter	41	4	12.8734	1.2298	-3.3879	Down	3.40456e-09	1.14481e-07	chromosome 17 open reading frame 49
ENSSSCG00000013061	EML3	promoter	20	2	6.27971	0.614902	-3.35227	Down	5.39112e-05	0.000616475
ENSSSCG00000018032	TRPV2	promoter	57	6	17.8972	1.84471	-3.27827	Down	5.19568e-12	2.89272e-10	transient receptor potential cation channel, subfamily V, member 2	GO:0006811~ion transport,GO:0006812~cation transport,GO:0006816~calcium ion transport,GO:0007600~sensory perception,GO:0009266~response to temperature stimulus,GO:0009408~response to heat,GO:0009628~response to abiotic stimulus,GO:0015674~di-, tri-valent inorganic cation transport,GO:0030001~metal ion transport,GO:0050877~neurological system process,GO:0050890~cognition,GO:0055085~transmembrane t…
ENSSSCG00000005938	COL22A1	promoter	53	6	16.6412	1.84471	-3.17329	Down	5.83564e-11	2.8152e-09	collagen, type XXII, alpha 1	GO:0007155~cell adhesion,GO:0022610~biological adhesion,
ENSSSCG00000003169	PIH1D1	promoter	24	3	7.53566	0.922353	-3.03034	Down	2.16858e-05	0.000280462	PIH1 domain containing 1	GO:0000491~small nucleolar ribonucleoprotein complex assembly,GO:0000492~box C/D snoRNP assembly,GO:0022613~ribonucleoprotein complex biogenesis,GO:0022618~ribonucleoprotein complex assembly,GO:0034621~cellular macromolecular complex subunit organization,GO:0034622~cellular macromolecular complex assembly,GO:0043933~macromolecular complex subunit organization,GO:0065003~macromolecular complex ass…
ENSSSCG00000017498	PPP1R1B	promoter	23	3	7.22167	0.922353	-2.96894	Down	3.93178e-05	0.000467546	protein phosphatase 1, regulatory (inhibitor) subunit 1B	GO:0006350~transcription,GO:0007610~behavior,GO:0007617~mating behavior,GO:0007618~mating,GO:0007621~negative regulation of female receptivity,GO:0019098~reproductive behavior,GO:0032504~multicellular organism reproduction,GO:0033057~reproductive behavior in a multicellular organism,GO:0045924~regulation of female receptivity,GO:0048609~reproductive process in a multicellular organism,GO:0051705~…
ENSSSCG00000012918	ADRBK1	promoter	27	4	8.47762	1.2298	-2.78524	Down	1.49242e-05	0.000202095	adrenergic, beta, receptor kinase 1	GO:0000302~response to reactive oxygen species,GO:0002026~regulation of the force of heart contraction,GO:0002029~desensitization of G-protein coupled receptor protein signaling pathway,GO:0003012~muscle system process,GO:0003013~circulatory system process,GO:0003015~heart process,GO:0003057~regulation of the force of heart contraction by chemical signal,GO:0003108~negative regulation of the forc…
ENSSSCG00000003587	TMEM200B	promoter	26	4	8.16363	1.2298	-2.73079	Down	2.65294e-05	0.00033544
ENSSSCG00000017511	PLXDC1	promoter	39	6	12.2454	1.84471	-2.73077	Down	2.15738e-07	4.78257e-06	plexin domain containing 1	GO:0001525~angiogenesis,GO:0001568~blood vessel development,GO:0001944~vasculature development,GO:0048514~blood vessel morphogenesis,
ENSSSCG00000017790	TAOK1	promoter	51	8	16.0133	2.45961	-2.70277	Down	3.25516e-09	1.10111e-07	TAO kinase 1	GO:0006468~protein amino acid phosphorylation,GO:0006793~phosphorus metabolic process,GO:0006796~phosphate metabolic process,GO:0016310~phosphorylation,
ENSSSCG00000014825	RELT	promoter	51	8	16.0133	2.45961	-2.70277	Down	3.25516e-09	1.09892e-07
ENSSSCG00000004100	ULBP3	promoter	168	29	52.7496	8.91608	-2.56468	Down	7.10862e-26	1.94696e-23	UL16 binding protein 3	GO:0001775~cell activation,GO:0006955~immune response,GO:0019882~antigen processing and presentation,GO:0030101~natural killer cell activation,GO:0045321~leukocyte activation,GO:0046649~lymphocyte activation,
ENSSSCG00000005908	GPR172B	promoter	40	7	12.5594	2.15216	-2.54491	Down	4.33614e-07	8.94678e-06
ENSSSCG00000016177	XRCC5	promoter	28	5	8.7916	1.53726	-2.51576	Down	2.97888e-05	0.000369769	X-ray repair complementing defective repair in Chinese hamster cells 5 (double-strand-break rejoining)	GO:0000723~telomere maintenance,GO:0000726~non-recombinational repair,GO:0002520~immune system development,GO:0006259~DNA metabolic process,GO:0006281~DNA repair,GO:0006302~double-strand break repair,GO:0006303~double-strand break repair via nonhomologous end joining,GO:0006310~DNA recombination,GO:0006974~response to DNA damage stimulus,GO:0008283~cell proliferation,GO:0010720~positive regulatio…
ENSSSCG00000000673	RBP5	promoter	74	14	23.2349	4.30432	-2.43244	Down	1.57046e-11	8.20552e-10	retinol binding protein 5, cellular
ENSSSCG00000013641	PDE4A	promoter	63	12	19.7811	3.68941	-2.42266	Down	5.75134e-10	2.22976e-08	phosphodiesterase 4A, cAMP-specific (phosphodiesterase E2 dunce homolog, Drosophila)	GO:0009123~nucleoside monophosphate metabolic process,GO:0009187~cyclic nucleotide metabolic process,GO:0042493~response to drug,
ENSSSCG00000008650	ALLC	promoter	42	8	13.1874	2.45961	-2.42266	Down	4.71888e-07	9.6196e-06	allantoicase
ENSSSCG00000004670	C15orf48	promoter	26	5	8.16363	1.53726	-2.40885	Down	8.91982e-05	0.000941376
ENSSSCG00000017370	NAGS	promoter	138	27	43.33	8.30118	-2.38398	Down	6.90102e-20	1.01901e-17	N-acetylglutamate synthase	GO:0000050~urea cycle,GO:0006525~arginine metabolic process,GO:0006526~arginine biosynthetic process,GO:0006536~glutamate metabolic process,GO:0008652~cellular amino acid biosynthetic process,GO:0009064~glutamine family amino acid metabolic process,GO:0009084~glutamine family amino acid biosynthetic process,GO:0009309~amine biosynthetic process,GO:0016053~organic acid biosynthetic process,GO:0019…
ENSSSCG00000010529	SFRP5	promoter	96	19	30.1426	5.84157	-2.36738	Down	3.75758e-14	2.78635e-12	secreted frizzled-related protein 5	GO:0000902~cell morphogenesis,GO:0006915~apoptosis,GO:0007163~establishment or maintenance of cell polarity,GO:0007166~cell surface receptor linked signal transduction,GO:0007600~sensory perception,GO:0007601~visual perception,GO:0008219~cell death,GO:0012501~programmed cell death,GO:0016055~Wnt receptor signaling pathway,GO:0016265~death,GO:0032989~cellular component morphogenesis,GO:0050877~neu…
ENSSSCG00000010051	BCR	promoter	69	14	21.665	4.30432	-2.33151	Down	2.23614e-10	9.58886e-09	breakpoint cluster region	GO:0006468~protein amino acid phosphorylation,GO:0006793~phosphorus metabolic process,GO:0006796~phosphate metabolic process,GO:0007242~intracellular signaling cascade,GO:0016310~phosphorylation,GO:0035023~regulation of Rho protein signal transduction,GO:0046578~regulation of Ras protein signal transduction,GO:0051056~regulation of small GTPase mediated signal transduction,
ENSSSCG00000012859	NADSYN1	promoter	83	17	26.0608	5.22667	-2.31792	Down	3.84064e-12	2.18852e-10	NAD synthetase 1	GO:0006732~coenzyme metabolic process,GO:0006733~oxidoreduction coenzyme metabolic process,GO:0006766~vitamin metabolic process,GO:0006767~water-soluble vitamin metabolic process,GO:0006769~nicotinamide metabolic process,GO:0009108~coenzyme biosynthetic process,GO:0009110~vitamin biosynthetic process,GO:0009165~nucleotide biosynthetic process,GO:0009435~NAD biosynthetic process,GO:0009820~alkaloi…
ENSSSCG00000010023	PLA2G3	promoter	58	12	18.2112	3.68941	-2.30336	Down	8.14952e-09	2.49346e-07	phospholipase A2, group III	GO:0006644~phospholipid metabolic process,GO:0016042~lipid catabolic process,GO:0019637~organophosphate metabolic process,
ENSSSCG00000003338	PUSL1	promoter	58	12	18.2112	3.68941	-2.30336	Down	8.14952e-09	2.48897e-07	pseudouridylate synthase-like 1	GO:0001522~pseudouridine synthesis,GO:0006396~RNA processing,GO:0006399~tRNA metabolic process,GO:0008033~tRNA processing,GO:0009451~RNA modification,GO:0034470~ncRNA processing,GO:0034660~ncRNA metabolic process,
ENSSSCG00000003719	KCTD1	promoter	110	23	34.5384	7.07137	-2.28814	Down	1.97143e-15	1.77126e-13	potassium channel tetramerisation domain containing 1	GO:0006811~ion transport,GO:0006812~cation transport,GO:0006813~potassium ion transport,GO:0015672~monovalent inorganic cation transport,GO:0030001~metal ion transport,
ENSSSCG00000002486	SERPINA3	promoter	38	8	11.9315	2.45961	-2.27827	Down	3.96916e-06	6.43133e-05	serpin peptidase inhibitor, clade A (alpha-1 antiproteinase, antitrypsin), member 3	GO:0001894~tissue homeostasis,GO:0002526~acute inflammatory response,GO:0006952~defense response,GO:0006953~acute-phase response,GO:0006954~inflammatory response,GO:0007586~digestion,GO:0009611~response to wounding,GO:0010669~epithelial structure maintenance,GO:0019216~regulation of lipid metabolic process,GO:0022600~digestive system process,GO:0030277~maintenance of gastrointestinal epithelium,G…
ENSSSCG00000002658	FOXL1	promoter	210	46	65.937	14.1427	-2.22103	Down	3.41516e-27	1.01742e-24	forkhead box L1	GO:0006350~transcription,GO:0006355~regulation of transcription, DNA-dependent,GO:0045449~regulation of transcription,GO:0051252~regulation of RNA metabolic process,
ENSSSCG00000000021	PRR5-ARHGAP8	promoter	299	66	93.8817	20.2918	-2.20995	Down	7.8077e-38	5.3033e-35	Rho GTPase activating protein 8; proline rich 5 (renal); PRR5-ARHGAP8 fusion	GO:0007010~cytoskeleton organization,GO:0007049~cell cycle,GO:0030029~actin filament-based process,GO:0030036~actin cytoskeleton organization,GO:0030334~regulation of cell migration,GO:0030335~positive regulation of cell migration,GO:0040012~regulation of locomotion,GO:0040017~positive regulation of locomotion,GO:0051270~regulation of cell motion,GO:0051272~positive regulation of cell motion,
ENSSSCG00000012538	H2BFM	promoter	103	23	32.3405	7.07137	-2.19328	Down	7.147e-14	5.14251e-12	H2B histone family, member M	GO:0006323~DNA packaging,GO:0006325~chromatin organization,GO:0006333~chromatin assembly or disassembly,GO:0006334~nucleosome assembly,GO:0031497~chromatin assembly,GO:0034621~cellular macromolecular complex subunit organization,GO:0034622~cellular macromolecular complex assembly,GO:0034728~nucleosome organization,GO:0043933~macromolecular complex subunit organization,GO:0051276~chromosome organi…
ENSSSCG00000005594	WDR38	promoter	170	38	53.3776	11.6831	-2.19181	Down	5.86462e-22	1.14468e-19
ENSSSCG00000012487	XKRX	promoter	67	15	21.037	4.61177	-2.18954	Down	1.8122e-09	6.34493e-08
ENSSSCG00000014346	RP11-1280I22.1	promoter	270	61	84.7762	18.7545	-2.17642	Down	1.06857e-33	5.04038e-31
ENSSSCG00000000177	DDX23	promoter	119	27	37.3643	8.30118	-2.17027	Down	1.26456e-15	1.17342e-13	DEAD (Asp-Glu-Ala-Asp) box polypeptide 23	GO:0000245~spliceosome assembly,GO:0000354~cis assembly of pre-catalytic spliceosome,GO:0000375~RNA splicing, via transesterification reactions,GO:0000377~RNA splicing, via transesterification reactions with bulged adenosine as nucleophile,GO:0000398~nuclear mRNA splicing, via spliceosome,GO:0006396~RNA processing,GO:0006397~mRNA processing,GO:0008380~RNA splicing,GO:0016071~mRNA metabolic proces…
ENSSSCG00000012617	UPF3B	promoter	48	11	15.0713	3.38196	-2.15587	Down	5.02622e-07	1.01487e-05	UPF3 regulator of nonsense transcripts homolog B (yeast)	GO:0000184~nuclear-transcribed mRNA catabolic process, nonsense-mediated decay,GO:0000375~RNA splicing, via transesterification reactions,GO:0000377~RNA splicing, via transesterification reactions with bulged adenosine as nucleophile,GO:0000398~nuclear mRNA splicing, via spliceosome,GO:0000956~nuclear-transcribed mRNA catabolic process,GO:0006396~RNA processing,GO:0006397~mRNA processing,GO:00064…
ENSSSCG00000006492	BGLAP	promoter	30	7	9.41957	2.15216	-2.12988	Down	8.9596e-05	0.000944401	bone gamma-carboxyglutamate (gla) protein; polyamine-modulated factor 1	GO:0000087~M phase of mitotic cell cycle,GO:0000278~mitotic cell cycle,GO:0000279~M phase,GO:0000280~nuclear division,GO:0001501~skeletal system development,GO:0001503~ossification,GO:0001649~osteoblast differentiation,GO:0002761~regulation of myeloid leukocyte differentiation,GO:0006350~transcription,GO:0006351~transcription, DNA-dependent,GO:0006366~transcription from RNA polymerase II promoter…
ENSSSCG00000017802	BHLHA9	promoter	118	28	37.0503	8.60863	-2.10563	Down	5.60466e-15	4.62004e-13	basic helix-loop-helix family, member a9	GO:0006350~transcription,GO:0045449~regulation of transcription,
ENSSSCG00000002899	HSPB6	promoter	33	8	10.3615	2.45961	-2.07473	Down	5.19084e-05	0.000597193	heat shock protein, alpha-crystallin-related, B6	GO:0009266~response to temperature stimulus,GO:0009408~response to heat,GO:0009628~response to abiotic stimulus,
ENSSSCG00000005712	LAMC3	promoter	179	44	56.2034	13.5278	-2.05473	Down	2.40508e-21	4.39147e-19	laminin, gamma 3	GO:0007155~cell adhesion,GO:0022610~biological adhesion,
ENSSSCG00000003291	UBE2S	promoter	113	28	35.4804	8.60863	-2.04317	Down	6.54816e-14	4.75189e-12	ubiquitin-conjugating enzyme E2S	GO:0006508~proteolysis,GO:0009057~macromolecule catabolic process,GO:0019941~modification-dependent protein catabolic process,GO:0030163~protein catabolic process,GO:0043632~modification-dependent macromolecule catabolic process,GO:0044257~cellular protein catabolic process,GO:0044265~cellular macromolecule catabolic process,GO:0051603~proteolysis involved in cellular protein catabolic process,
ENSSSCG00000000672	CLSTN3	promoter	125	31	39.2482	9.53098	-2.04193	Down	3.14618e-15	2.75388e-13	calsyntenin 3	GO:0007155~cell adhesion,GO:0007156~homophilic cell adhesion,GO:0016337~cell-cell adhesion,GO:0022610~biological adhesion,
ENSSSCG00000011060	GAD2	promoter	36	9	11.3035	2.76706	-2.03034	Down	2.99624e-05	0.000371652	glutamate decarboxylase 2 (pancreatic islets and brain, 65kDa)	GO:0001505~regulation of neurotransmitter levels,GO:0006105~succinate metabolic process,GO:0006536~glutamate metabolic process,GO:0006538~glutamate catabolic process,GO:0006540~glutamate decarboxylation to succinate,GO:0007267~cell-cell signaling,GO:0007268~synaptic transmission,GO:0009063~cellular amino acid catabolic process,GO:0009064~glutamine family amino acid metabolic process,GO:0009065~gl…
ENSSSCG00000016747	NUDCD3	promoter	32	8	10.0475	2.45961	-2.03034	Down	8.55888e-05	0.000911212
ENSSSCG00000004013	SMOC2	promoter	71	18	22.293	5.53412	-2.01016	Down	4.52214e-09	1.47391e-07	SPARC related modular calcium binding 2
ENSSSCG00000001386	DPCR1	promoter	51	13	16.0133	3.99686	-2.00233	Down	7.67978e-07	1.48531e-05
ENSSSCG00000000146	MYH9	promoter	39	10	12.2454	3.07451	-1.99381	Down	1.72516e-05	0.000229765	myosin, heavy chain 9, non-muscle	GO:0000212~meiotic spindle organization,GO:0000226~microtubule cytoskeleton organization,GO:0000279~M phase,GO:0000768~syncytium formation by plasma membrane fusion,GO:0000902~cell morphogenesis,GO:0000904~cell morphogenesis involved in differentiation,GO:0000910~cytokinesis,GO:0001525~angiogenesis,GO:0001568~blood vessel development,GO:0001701~in utero embryonic development,GO:0001767~establishm…
ENSSSCG00000018053	MED9	promoter	66	17	20.7231	5.22667	-1.98728	Down	2.04344e-08	5.80262e-07	mediator complex subunit 9	GO:0006350~transcription,GO:0006355~regulation of transcription, DNA-dependent,GO:0006357~regulation of transcription from RNA polymerase II promoter,GO:0045449~regulation of transcription,GO:0051252~regulation of RNA metabolic process,
ENSSSCG00000002830	IRX6	promoter	62	16	19.4671	4.91922	-1.98454	Down	5.696e-08	1.44796e-06	iroquois homeobox 6	GO:0006355~regulation of transcription, DNA-dependent,GO:0045449~regulation of transcription,GO:0051252~regulation of RNA metabolic process,
ENSSSCG00000003527	EPHB2	promoter	166	43	52.1216	13.2204	-1.97912	Down	5.0538e-19	6.811e-17	EPH receptor B2	GO:0000902~cell morphogenesis,GO:0000904~cell morphogenesis involved in differentiation,GO:0001654~eye development,GO:0006468~protein amino acid phosphorylation,GO:0006793~phosphorus metabolic process,GO:0006796~phosphate metabolic process,GO:0006928~cell motion,GO:0007166~cell surface receptor linked signal transduction,GO:0007167~enzyme linked receptor protein signaling pathway,GO:0007169~trans…
ENSSSCG00000005948	TG	promoter	369	96	115.861	29.5153	-1.97286	Down	3.01578e-40	2.69531e-37	thyroglobulin	GO:0002237~response to molecule of bacterial origin,GO:0009268~response to pH,GO:0009617~response to bacterium,GO:0009628~response to abiotic stimulus,GO:0010033~response to organic substance,GO:0010817~regulation of hormone levels,GO:0016192~vesicle-mediated transport,GO:0032496~response to lipopolysaccharide,GO:0042445~hormone metabolic process,GO:0042446~hormone biosynthetic process,GO:0045056…
ENSSSCG00000004662	SLC24A5	promoter	188	49	59.0293	15.0651	-1.97022	Down	3.12964e-21	5.59415e-19	solute carrier family 24, member 5	GO:0006811~ion transport,GO:0006812~cation transport,GO:0006813~potassium ion transport,GO:0006814~sodium ion transport,GO:0006816~calcium ion transport,GO:0015672~monovalent inorganic cation transport,GO:0015674~di-, tri-valent inorganic cation transport,GO:0030001~metal ion transport,GO:0055085~transmembrane transport,
ENSSSCG00000009635	TNFRSF10B	promoter	46	12	14.4433	3.68941	-1.96894	Down	3.5133e-06	5.76419e-05	tumor necrosis factor receptor superfamily, member 10b	GO:0006915~apoptosis,GO:0006917~induction of apoptosis,GO:0006919~activation of caspase activity,GO:0007166~cell surface receptor linked signal transduction,GO:0007242~intracellular signaling cascade,GO:0007243~protein kinase cascade,GO:0007249~I-kappaB kinase/NF-kappaB cascade,GO:0007250~activation of NF-kappaB-inducing kinase activity,GO:0008219~cell death,GO:0008624~induction of apoptosis by e…
ENSSSCG00000017130	WDR45L	promoter	111	29	34.8524	8.91608	-1.96678	Down	4.299e-13	2.77572e-11
ENSSSCG00000009297	SHISA2	promoter	61	16	19.1531	4.91922	-1.96108	Down	9.22576e-08	2.21902e-06
ENSSSCG00000006587	PGLYRP4	promoter	315	83	98.9055	25.5184	-1.95451	Down	3.46258e-34	1.67994e-31	peptidoglycan recognition protein 4	GO:0000270~peptidoglycan metabolic process,GO:0000272~polysaccharide catabolic process,GO:0005976~polysaccharide metabolic process,GO:0006022~aminoglycan metabolic process,GO:0006026~aminoglycan catabolic process,GO:0006027~glycosaminoglycan catabolic process,GO:0006952~defense response,GO:0006955~immune response,GO:0009057~macromolecule catabolic process,GO:0009253~peptidoglycan catabolic proces…
ENSSSCG00000013868	F2RL3	promoter	53	14	16.6412	4.30432	-1.9509	Down	7.21178e-07	1.40118e-05	coagulation factor II (thrombin) receptor-like 3	GO:0007166~cell surface receptor linked signal transduction,GO:0007186~G-protein coupled receptor protein signaling pathway,GO:0007200~activation of phospholipase C activity by G-protein coupled receptor protein signaling pathway coupled to IP3 second messenger,GO:0007202~activation of phospholipase C activity,GO:0007242~intracellular signaling cascade,GO:0007596~blood coagulation,GO:0007599~hemo…
ENSSSCG00000002524	AMN	promoter	332	88	104.243	27.0557	-1.94595	Down	9.56644e-36	5.41492e-33	amnionless homolog (mouse)	GO:0007588~excretion,GO:0008104~protein localization,GO:0046903~secretion,
ENSSSCG00000012302	PPP1R3F	promoter	45	12	14.1294	3.68941	-1.93724	Down	5.693e-06	8.84472e-05
ENSSSCG00000003638	TRAPPC3	promoter	41	11	12.8734	3.38196	-1.92846	Down	1.60706e-05	0.000215557	trafficking protein particle complex 3	GO:0006888~ER to Golgi vesicle-mediated transport,GO:0016192~vesicle-mediated transport,GO:0046907~intracellular transport,GO:0048193~Golgi vesicle transport,
ENSSSCG00000003140	FGF21	promoter	368	99	115.547	30.4377	-1.92455	Down	6.83428e-39	5.04578e-36	fibroblast growth factor 21	GO:0007267~cell-cell signaling,GO:0009967~positive regulation of signal transduction,GO:0010627~regulation of protein kinase cascade,GO:0010647~positive regulation of cell communication,GO:0010740~positive regulation of protein kinase cascade,GO:0010827~regulation of glucose transport,GO:0010828~positive regulation of glucose transport,GO:0043408~regulation of MAPKKK cascade,GO:0043410~positive r…
ENSSSCG00000012361	FAM123B	promoter	37	10	11.6175	3.07451	-1.91787	Down	4.55424e-05	0.000532247
ENSSSCG00000017599	KIF2B	promoter	37	10	11.6175	3.07451	-1.91787	Down	4.55424e-05	0.000531881	kinesin family member 2B	GO:0000087~M phase of mitotic cell cycle,GO:0000226~microtubule cytoskeleton organization,GO:0000278~mitotic cell cycle,GO:0000279~M phase,GO:0000280~nuclear division,GO:0007010~cytoskeleton organization,GO:0007017~microtubule-based process,GO:0007018~microtubule-based movement,GO:0007019~microtubule depolymerization,GO:0007049~cell cycle,GO:0007067~mitosis,GO:0022402~cell cycle process,GO:002240…
ENSSSCG00000006390	CASQ1	promoter	159	43	49.9237	13.2204	-1.91696	Down	1.38414e-17	1.65522e-15	calsequestrin 1 (fast-twitch, skeletal muscle)
ENSSSCG00000017847	RAP1GAP2	promoter	117	32	36.7363	9.83843	-1.90071	Down	3.52252e-13	2.30061e-11	GTPase activating Rap/RanGAP domain-like 4	GO:0051056~regulation of small GTPase mediated signal transduction,
ENSSSCG00000009966	MN1	promoter	130	36	40.8181	11.0682	-1.88279	Down	2.52796e-14	1.89944e-12
ENSSSCG00000007647	C7orf43	promoter	339	94	106.441	28.9004	-1.88089	Down	6.55536e-35	3.37323e-32
ENSSSCG00000012951	CD248	promoter	191	53	59.9713	16.2949	-1.87985	Down	2.5053e-20	3.97593e-18	CD248 molecule, endosialin
ENSSSCG00000003554	SEPN1	promoter	199	56	62.4832	17.2173	-1.85961	Down	7.85598e-21	1.33402e-18	selenoprotein N, 1
ENSSSCG00000009781	PITPNM2	promoter	262	74	82.2643	22.7514	-1.85431	Down	7.5919e-27	2.22273e-24	phosphatidylinositol transfer protein, membrane-associated 2
ENSSSCG00000013112	VPS37C	promoter	42	12	13.1874	3.68941	-1.8377	Down	2.36182e-05	0.000302916	vacuolar protein sorting 37 homolog C (S. cerevisiae)	GO:0008104~protein localization,GO:0015031~protein transport,GO:0045184~establishment of protein localization,
ENSSSCG00000015550	RGS16	promoter	464	133	145.689	40.891	-1.83304	Down	1.31512e-45	1.59514e-42	regulator of G-protein signaling 16	GO:0007600~sensory perception,GO:0007601~visual perception,GO:0008277~regulation of G-protein coupled receptor protein signaling pathway,GO:0009968~negative regulation of signal transduction,GO:0010648~negative regulation of cell communication,GO:0050877~neurological system process,GO:0050890~cognition,GO:0050953~sensory perception of light stimulus,
ENSSSCG00000003141	FUT1	promoter	265	76	83.2062	23.3663	-1.83226	Down	1.01115e-26	2.91022e-24	fucosyltransferase 1 (galactoside 2-alpha-L-fucosyltransferase, H blood group)	GO:0005996~monosaccharide metabolic process,GO:0006004~fucose metabolic process,GO:0006486~protein amino acid glycosylation,GO:0009100~glycoprotein metabolic process,GO:0009101~glycoprotein biosynthetic process,GO:0016052~carbohydrate catabolic process,GO:0019317~fucose catabolic process,GO:0019318~hexose metabolic process,GO:0019320~hexose catabolic process,GO:0042354~L-fucose metabolic process,…
ENSSSCG00000003825	CYP2J2	promoter	72	21	22.607	6.45647	-1.80795	Down	3.80158e-08	1.00552e-06	cytochrome P450, family 2, subfamily J, polypeptide 2	GO:0006631~fatty acid metabolic process,GO:0006690~icosanoid metabolic process,GO:0008016~regulation of heart contraction,GO:0033559~unsaturated fatty acid metabolic process,GO:0044057~regulation of system process,GO:0055114~oxidation reduction,
ENSSSCG00000018056	SRCIN1	promoter	82	24	25.7468	7.37883	-1.80293	Down	4.54926e-09	1.4799e-07	hypothetical LOC100132856; hypothetical LOC100128100; hypothetical LOC100133017; SNAP25-interacting protein	GO:0006887~exocytosis,GO:0007162~negative regulation of cell adhesion,GO:0016192~vesicle-mediated transport,GO:0030155~regulation of cell adhesion,GO:0032940~secretion by cell,GO:0046903~secretion,
ENSSSCG00000017635	MKS1	promoter	116	34	36.4223	10.4533	-1.80086	Down	2.96002e-12	1.7155e-10
ENSSSCG00000007429	C20orf165	promoter	109	32	34.2244	9.83843	-1.79853	Down	1.40013e-11	7.36085e-10
ENSSSCG00000000423	LRP1	promoter	362	107	113.663	32.8973	-1.78872	Down	8.33418e-35	4.16243e-32	low density lipoprotein-related protein 1 (alpha-2-macroglobulin receptor)	GO:0006897~endocytosis,GO:0006898~receptor-mediated endocytosis,GO:0006909~phagocytosis,GO:0007166~cell surface receptor linked signal transduction,GO:0007186~G-protein coupled receptor protein signaling pathway,GO:0007205~activation of protein kinase C activity by G-protein coupled receptor protein signaling pathway,GO:0007568~aging,GO:0008283~cell proliferation,GO:0009968~negative regulation of…
ENSSSCG00000010532	LOXL4	promoter	159	47	49.9237	14.4502	-1.78864	Down	3.88322e-16	3.83378e-14	lysyl oxidase-like 4	GO:0055114~oxidation reduction,
ENSSSCG00000015062	CADM1	promoter	54	16	16.9552	4.91922	-1.78523	Down	2.46184e-06	4.15139e-05	cell adhesion molecule 1	GO:0001817~regulation of cytokine production,GO:0001889~liver development,GO:0001906~cell killing,GO:0001909~leukocyte mediated cytotoxicity,GO:0001910~regulation of leukocyte mediated cytotoxicity,GO:0001912~positive regulation of leukocyte mediated cytotoxicity,GO:0001913~T cell mediated cytotoxicity,GO:0002250~adaptive immune response,GO:0002252~immune effector process,GO:0002443~leukocyte med…
ENSSSCG00000011646	KY	promoter	47	14	14.7573	4.30432	-1.77757	Down	1.20558e-05	0.000166574	kyphoscoliosis peptidase
ENSSSCG00000013106	GPR44	promoter	104	31	32.6545	9.53098	-1.77659	Down	5.99622e-11	2.88447e-09	G protein-coupled receptor 44	GO:0006140~regulation of nucleotide metabolic process,GO:0006935~chemotaxis,GO:0006955~immune response,GO:0007166~cell surface receptor linked signal transduction,GO:0007186~G-protein coupled receptor protein signaling pathway,GO:0007187~G-protein signaling, coupled to cyclic nucleotide second messenger,GO:0007188~G-protein signaling, coupled to cAMP nucleotide second messenger,GO:0007193~inhibit…
ENSSSCG00000002886	HAMP	promoter	238	71	74.7286	21.829	-1.77541	Down	3.39786e-23	7.49338e-21	hepcidin antimicrobial peptide	GO:0001906~cell killing,GO:0006873~cellular ion homeostasis,GO:0006879~cellular iron ion homeostasis,GO:0006952~defense response,GO:0006955~immune response,GO:0009617~response to bacterium,GO:0009620~response to fungus,GO:0019725~cellular homeostasis,GO:0030003~cellular cation homeostasis,GO:0030005~cellular di-, tri-valent inorganic cation homeostasis,GO:0031640~killing of cells of another organ…
ENSSSCG00000002764	SMPD3	promoter	67	20	21.037	6.14902	-1.7745	Down	1.65102e-07	3.76322e-06	sphingomyelin phosphodiesterase 3, neutral membrane (neutral sphingomyelinase II)	GO:0002790~peptide secretion,GO:0003001~generation of a signal involved in cell-cell signaling,GO:0006643~membrane lipid metabolic process,GO:0006644~phospholipid metabolic process,GO:0006665~sphingolipid metabolic process,GO:0006684~sphingomyelin metabolic process,GO:0006685~sphingomyelin catabolic process,GO:0007049~cell cycle,GO:0007267~cell-cell signaling,GO:0009395~phospholipid catabolic pro…
ENSSSCG00000000293	ITGA5	promoter	50	15	15.6993	4.61177	-1.76731	Down	6.83602e-06	0.000103553	integrin, alpha 5 (fibronectin receptor, alpha polypeptide)	GO:0006928~cell motion,GO:0007044~cell-substrate junction assembly,GO:0007155~cell adhesion,GO:0007157~heterophilic cell adhesion,GO:0007159~leukocyte adhesion,GO:0007166~cell surface receptor linked signal transduction,GO:0007229~integrin-mediated signaling pathway,GO:0007610~behavior,GO:0007611~learning or memory,GO:0007613~memory,GO:0009611~response to wounding,GO:0016337~cell-cell adhesion,GO…
ENSSSCG00000005263	C9orf57	promoter	142	43	44.586	13.2204	-1.75382	Down	3.26542e-14	2.44274e-12
ENSSSCG00000002560	GPR132	promoter	353	108	110.837	33.2047	-1.73898	Down	9.8313e-33	4.3933e-30	G protein-coupled receptor 132	GO:0000082~G1/S transition of mitotic cell cycle,GO:0000278~mitotic cell cycle,GO:0007049~cell cycle,GO:0007166~cell surface receptor linked signal transduction,GO:0007186~G-protein coupled receptor protein signaling pathway,GO:0022402~cell cycle process,GO:0022403~cell cycle phase,GO:0051325~interphase,GO:0051329~interphase of mitotic cell cycle,
ENSSSCG00000014397	SPRY4	promoter	401	123	125.908	37.8165	-1.73528	Down	7.36052e-37	4.62922e-34	sprouty homolog 4 (Drosophila)	GO:0006469~negative regulation of protein kinase activity,GO:0019220~regulation of phosphate metabolic process,GO:0033673~negative regulation of kinase activity,GO:0042325~regulation of phosphorylation,GO:0043086~negative regulation of catalytic activity,GO:0043405~regulation of MAP kinase activity,GO:0043407~negative regulation of MAP kinase activity,GO:0043549~regulation of kinase activity,GO:0…
ENSSSCG00000016331	RAMP1	promoter	87	27	27.3168	8.30118	-1.7184	Down	5.14872e-09	1.64963e-07	receptor (G protein-coupled) activity modifying protein 1	GO:0006886~intracellular protein transport,GO:0007166~cell surface receptor linked signal transduction,GO:0007186~G-protein coupled receptor protein signaling pathway,GO:0008104~protein localization,GO:0008277~regulation of G-protein coupled receptor protein signaling pathway,GO:0015031~protein transport,GO:0034613~cellular protein localization,GO:0045184~establishment of protein localization,GO:…
ENSSSCG00000015116	MCAM	promoter	51	16	16.0133	4.91922	-1.70277	Down	9.52374e-06	0.000136475	melanoma cell adhesion molecule	GO:0007155~cell adhesion,GO:0022610~biological adhesion,
ENSSSCG00000006905	C1orf146	promoter	107	34	33.5965	10.4533	-1.68435	Down	1.61068e-10	7.19764e-09
ENSSSCG00000016434	RHEB	promoter	261	83	81.9503	25.5184	-1.68321	Down	1.40909e-23	3.19036e-21	Ras homolog enriched in brain	GO:0007242~intracellular signaling cascade,GO:0007264~small GTPase mediated signal transduction,
ENSSSCG00000017497	ERBB2	promoter	47	15	14.7573	4.61177	-1.67804	Down	2.62676e-05	0.000332625	v-erb-b2 erythroblastic leukemia viral oncogene homolog 2, neuro/glioblastoma derived oncogene homolog (avian)	GO:0000902~cell morphogenesis,GO:0000904~cell morphogenesis involved in differentiation,GO:0001508~regulation of action potential,GO:0001889~liver development,GO:0002683~negative regulation of immune system process,GO:0002694~regulation of leukocyte activation,GO:0002695~negative regulation of leukocyte activation,GO:0006468~protein amino acid phosphorylation,GO:0006793~phosphorus metabolic proce…
ENSSSCG00000007774	CTF1	promoter	114	37	35.7944	11.3757	-1.65378	Down	7.19538e-11	3.43216e-09	cardiotrophin 1	GO:0007166~cell surface receptor linked signal transduction,GO:0007167~enzyme linked receptor protein signaling pathway,GO:0007267~cell-cell signaling,GO:0007517~muscle organ development,GO:0008283~cell proliferation,GO:0008284~positive regulation of cell proliferation,GO:0030182~neuron differentiation,GO:0042127~regulation of cell proliferation,GO:0048666~neuron development,GO:0048861~leukemia i…
ENSSSCG00000017383	AOC3	promoter	80	26	25.1189	7.99373	-1.65183	Down	5.17926e-08	1.33661e-06	amine oxidase, copper containing 3 (vascular adhesion protein 1)	GO:0006952~defense response,GO:0006954~inflammatory response,GO:0007155~cell adhesion,GO:0009611~response to wounding,GO:0022610~biological adhesion,GO:0055114~oxidation reduction,
ENSSSCG00000007777	PHKG2	promoter	340	111	106.755	34.1271	-1.64531	Down	2.5164e-29	8.72061e-27	phosphorylase kinase, gamma 2 (testis)	GO:0000271~polysaccharide biosynthetic process,GO:0005976~polysaccharide metabolic process,GO:0005977~glycogen metabolic process,GO:0005978~glycogen biosynthetic process,GO:0005996~monosaccharide metabolic process,GO:0006006~glucose metabolic process,GO:0006073~cellular glucan metabolic process,GO:0006091~generation of precursor metabolites and energy,GO:0006112~energy reserve metabolic process,G…
ENSSSCG00000003622	CSMD2	promoter	211	69	66.251	21.2141	-1.64292	Down	9.56186e-19	1.23947e-16
ENSSSCG00000016448	KCNH2	promoter	58	19	18.2112	5.84157	-1.6404	Down	4.15722e-06	6.6977e-05	potassium voltage-gated channel, subfamily H (eag-related), member 2	GO:0000160~two-component signal transduction system (phosphorelay),GO:0003012~muscle system process,GO:0003013~circulatory system process,GO:0006355~regulation of transcription, DNA-dependent,GO:0006811~ion transport,GO:0006812~cation transport,GO:0006813~potassium ion transport,GO:0006873~cellular ion homeostasis,GO:0006936~muscle contraction,GO:0008015~blood circulation,GO:0008016~regulation of…
ENSSSCG00000002258	KLHL25	promoter	139	46	43.644	14.1427	-1.62573	Down	1.13556e-12	6.9866e-11
ENSSSCG00000003498	UBXN10	promoter	171	57	53.6916	17.5247	-1.61531	Down	3.91236e-15	3.35534e-13
ENSSSCG00000000740	AC005841.1	promoter	192	64	60.2853	19.6769	-1.6153	Down	8.1771e-17	8.78831e-15
ENSSSCG00000010184	AGT	promoter	144	48	45.2139	14.7577	-1.6153	Down	5.71414e-13	3.62059e-11	angiotensinogen (serpin peptidase inhibitor, clade A, member 8)	GO:0001542~ovulation from ovarian follicle,GO:0001543~ovarian follicle rupture,GO:0001558~regulation of cell growth,GO:0001568~blood vessel development,GO:0001655~urogenital system development,GO:0001656~metanephros development,GO:0001657~ureteric bud development,GO:0001658~branching involved in ureteric bud morphogenesis,GO:0001763~morphogenesis of a branching structure,GO:0001775~cell activatio…
ENSSSCG00000001872	LINGO1	promoter	95	32	29.8286	9.83843	-1.6002	Down	6.44278e-09	2.00743e-07	leucine rich repeat and Ig domain containing 1	GO:0007242~intracellular signaling cascade,GO:0007243~protein kinase cascade,GO:0010721~negative regulation of cell development,GO:0010769~regulation of cell morphogenesis involved in differentiation,GO:0010975~regulation of neuron projection development,GO:0014013~regulation of gliogenesis,GO:0014014~negative regulation of gliogenesis,GO:0021953~central nervous system neuron differentiation,GO:0…
ENSSSCG00000002521	C14orf73	promoter	86	29	27.0028	8.91608	-1.59863	Down	3.46078e-08	9.29866e-07
ENSSSCG00000001514	AC073082.1	promoter	53	18	16.6412	5.53412	-1.58833	Down	1.73612e-05	0.000230861
ENSSSCG00000007776	BCL7C	promoter	97	33	30.4566	10.1459	-1.58586	Down	5.60776e-09	1.77991e-07	B-cell CLL/lymphoma 7C	GO:0006915~apoptosis,GO:0008219~cell death,GO:0012501~programmed cell death,GO:0016265~death,
ENSSSCG00000011534	BHLHE40	promoter	120	41	37.6783	12.6055	-1.57968	Down	9.82292e-11	4.5825e-09	basic helix-loop-helix family, member e40	GO:0006350~transcription,GO:0006355~regulation of transcription, DNA-dependent,GO:0009649~entrainment of circadian clock,GO:0009890~negative regulation of biosynthetic process,GO:0010558~negative regulation of macromolecule biosynthetic process,GO:0010605~negative regulation of macromolecule metabolic process,GO:0010629~negative regulation of gene expression,GO:0016481~negative regulation of tran…
ENSSSCG00000015498	RC3H1	promoter	111	38	34.8524	11.6831	-1.57683	Down	5.22288e-10	2.07219e-08	ring finger and CCCH-type zinc finger domains 1	GO:0002683~negative regulation of immune system process,GO:0002694~regulation of leukocyte activation,GO:0002695~negative regulation of leukocyte activation,GO:0043370~regulation of CD4-positive, alpha beta T cell differentiation,GO:0043371~negative regulation of CD4-positive, alpha beta T cell differentiation,GO:0045580~regulation of T cell differentiation,GO:0045581~negative regulation of T cel…
ENSSSCG00000015117	RNF26	promoter	102	35	32.0265	10.7608	-1.57348	Down	2.78546e-09	9.49797e-08	ring finger protein 26
ENSSSCG00000003557	LIN28A	promoter	67	23	21.037	7.07137	-1.57287	Down	1.54847e-06	2.76785e-05	lin-28 homolog (C. elegans)	GO:0006355~regulation of transcription, DNA-dependent,GO:0006396~RNA processing,GO:0006401~RNA catabolic process,GO:0009057~macromolecule catabolic process,GO:0010033~response to organic substance,GO:0010586~miRNA metabolic process,GO:0010587~miRNA catabolic process,GO:0010605~negative regulation of macromolecule metabolic process,GO:0010608~posttranscriptional regulation of gene expression,GO:00…
ENSSSCG00000005926	PARP10	promoter	288	99	90.4279	30.4377	-1.57091	Down	1.46429e-23	3.27172e-21	poly (ADP-ribose) polymerase family, member 10
ENSSSCG00000017321	LYZL6	promoter	92	32	28.8867	9.83843	-1.55391	Down	2.2592e-08	6.34107e-07	lysozyme-like 6	GO:0016998~cell wall macromolecule catabolic process,GO:0044036~cell wall macromolecule metabolic process,
ENSSSCG00000011349	CAMP	promoter	1172	408	367.991	125.44	-1.55267	Down	2.86332e-89	1.62073e-85	cathelicidin antimicrobial peptide	GO:0006952~defense response,GO:0009617~response to bacterium,GO:0042742~defense response to bacterium,GO:0050829~defense response to Gram-negative bacterium,
ENSSSCG00000003900	DMBX1	promoter	863	303	270.97	93.1577	-1.54039	Down	1.83185e-65	4.4438e-62	diencephalon/mesencephalon homeobox 1	GO:0000122~negative regulation of transcription from RNA polymerase II promoter,GO:0006350~transcription,GO:0006355~regulation of transcription, DNA-dependent,GO:0006357~regulation of transcription from RNA polymerase II promoter,GO:0007610~behavior,GO:0007626~locomotory behavior,GO:0007631~feeding behavior,GO:0008343~adult feeding behavior,GO:0008344~adult locomotory behavior,GO:0009890~negative…
ENSSSCG00000014562	ATHL1	promoter	202	71	63.4251	21.829	-1.53881	Down	1.62452e-16	1.71341e-14
ENSSSCG00000010097	LZTR1	promoter	51	18	16.0133	5.53412	-1.53284	Down	4.03614e-05	0.00047895	leucine-zipper-like transcription regulator 1
ENSSSCG00000002002	IRF9	promoter	195	69	61.2272	21.2141	-1.52915	Down	7.33994e-16	6.9631e-14	interferon regulatory factor 9	GO:0001816~cytokine production,GO:0006350~transcription,GO:0006351~transcription, DNA-dependent,GO:0006355~regulation of transcription, DNA-dependent,GO:0006366~transcription from RNA polymerase II promoter,GO:0007166~cell surface receptor linked signal transduction,GO:0009615~response to virus,GO:0032606~type I interferon production,GO:0032774~RNA biosynthetic process,GO:0042089~cytokine biosynt…
ENSSSCG00000005615	PTRH1	promoter	79	28	24.8049	8.60863	-1.52677	Down	3.21688e-07	6.84534e-06	peptidyl-tRNA hydrolase 1 homolog (S. cerevisiae)	GO:0006412~translation,
ENSSSCG00000004157	IL20RA	promoter	189	67	59.3433	20.5992	-1.5265	Down	2.20986e-15	1.96469e-13	interleukin 20 receptor, alpha
ENSSSCG00000015150	OR8D4	promoter	62	22	19.4671	6.76392	-1.52511	Down	6.28256e-06	9.64594e-05	olfactory receptor, family 8, subfamily D, member 4	GO:0007166~cell surface receptor linked signal transduction,GO:0007186~G-protein coupled receptor protein signaling pathway,GO:0007600~sensory perception,GO:0007606~sensory perception of chemical stimulus,GO:0007608~sensory perception of smell,GO:0050877~neurological system process,GO:0050890~cognition,
ENSSSCG00000000041	WBP2NL	promoter	104	37	32.6545	11.3757	-1.52133	Down	4.74656e-09	1.53819e-07	WBP2 N-terminal like	GO:0000279~M phase,GO:0001775~cell activation,GO:0006997~nucleus organization,GO:0007049~cell cycle,GO:0007126~meiosis,GO:0007338~single fertilization,GO:0007343~egg activation,GO:0009566~fertilization,GO:0019953~sexual reproduction,GO:0022402~cell cycle process,GO:0022403~cell cycle phase,GO:0035039~male pronucleus formation,GO:0048610~reproductive cellular process,GO:0051321~meiotic cell cycle,…
ENSSSCG00000005150	KLHL9	promoter	56	20	17.5832	6.14902	-1.51577	Down	1.95512e-05	0.00025558	kelch-like 9 (Drosophila)	GO:0006508~proteolysis,GO:0009057~macromolecule catabolic process,GO:0019941~modification-dependent protein catabolic process,GO:0030163~protein catabolic process,GO:0043632~modification-dependent macromolecule catabolic process,GO:0044257~cellular protein catabolic process,GO:0044265~cellular macromolecule catabolic process,GO:0051603~proteolysis involved in cellular protein catabolic process,
ENSSSCG00000012851	DRD4	promoter	167	60	52.4356	18.4471	-1.50715	Down	1.57017e-13	1.09724e-11	dopamine receptor D4	GO:0000165~MAPKKK cascade,GO:0000187~activation of MAPK activity,GO:0001662~behavioral fear response,GO:0001975~response to amphetamine,GO:0002209~behavioral defense response,GO:0006140~regulation of nucleotide metabolic process,GO:0006468~protein amino acid phosphorylation,GO:0006575~cellular amino acid derivative metabolic process,GO:0006576~biogenic amine metabolic process,GO:0006584~catechola…
ENSSSCG00000016189	AAMP	promoter	523	188	164.215	57.8008	-1.50642	Down	4.2401e-39	3.27278e-36	angio-associated, migratory cell protein	GO:0001525~angiogenesis,GO:0001568~blood vessel development,GO:0001944~vasculature development,GO:0006928~cell motion,GO:0010594~regulation of endothelial cell migration,GO:0010595~positive regulation of endothelial cell migration,GO:0014812~muscle cell migration,GO:0014909~smooth muscle cell migration,GO:0016477~cell migration,GO:0030334~regulation of cell migration,GO:0030335~positive regulatio…
ENSSSCG00000001438	PBX2	promoter	75	27	23.5489	8.30118	-1.50427	Down	8.4984e-07	1.61784e-05	pre-B-cell leukemia homeobox 2	GO:0003002~regionalization,GO:0006350~transcription,GO:0006355~regulation of transcription, DNA-dependent,GO:0006357~regulation of transcription from RNA polymerase II promoter,GO:0007389~pattern specification process,GO:0009891~positive regulation of biosynthetic process,GO:0009954~proximal/distal pattern formation,GO:0010557~positive regulation of macromolecule biosynthetic process,GO:0010604~p…
ENSSSCG00000011570	IRAK2	promoter	150	54	47.0979	16.6024	-1.50427	Down	2.88284e-12	1.67649e-10	interleukin-1 receptor-associated kinase 2	GO:0001959~regulation of cytokine-mediated signaling pathway,GO:0002218~activation of innate immune response,GO:0002221~pattern recognition receptor signaling pathway,GO:0002224~toll-like receptor signaling pathway,GO:0002253~activation of immune response,GO:0002684~positive regulation of immune system process,GO:0002755~MyD88-dependent toll-like receptor signaling pathway,GO:0002757~immune respo…
ENSSSCG00000003087	APOC4	promoter	266	96	83.5202	29.5153	-1.50066	Down	1.47553e-20	2.43263e-18	apolipoprotein C-IV	GO:0006869~lipid transport,GO:0010876~lipid localization,GO:0010883~regulation of lipid storage,GO:0010884~positive regulation of lipid storage,GO:0010889~regulation of sequestering of triglyceride,GO:0010890~positive regulation of sequestering of triglyceride,GO:0042592~homeostatic process,GO:0048878~chemical homeostasis,GO:0055088~lipid homeostasis,GO:0070328~triglyceride homeostasis,
ENSSSCG00000009394	ARL11	promoter	437	158	137.212	48.5773	-1.49805	Down	1.10464e-32	4.80973e-30	ADP-ribosylation factor-like 11	GO:0007242~intracellular signaling cascade,GO:0007264~small GTPase mediated signal transduction,
ENSSSCG00000017087	GM2A	promoter	66	24	20.7231	7.37883	-1.48978	Down	4.6038e-06	7.30627e-05	GM2 ganglioside activator	GO:0001573~ganglioside metabolic process,GO:0006643~membrane lipid metabolic process,GO:0006664~glycolipid metabolic process,GO:0006665~sphingolipid metabolic process,GO:0006672~ceramide metabolic process,GO:0006687~glycosphingolipid metabolic process,GO:0006689~ganglioside catabolic process,GO:0006869~lipid transport,GO:0007610~behavior,GO:0007611~learning or memory,GO:0009311~oligosaccharide me…
ENSSSCG00000000286	HOXC5	promoter	123	45	38.6202	13.8353	-1.481	Down	4.18692e-10	1.69685e-08	homeobox C5	GO:0001501~skeletal system development,GO:0003002~regionalization,GO:0006350~transcription,GO:0006355~regulation of transcription, DNA-dependent,GO:0006357~regulation of transcription from RNA polymerase II promoter,GO:0007389~pattern specification process,GO:0009792~embryonic development ending in birth or egg hatching,GO:0009952~anterior/posterior pattern formation,GO:0043009~chordate embryonic…
ENSSSCG00000016406	ESYT2	promoter	294	108	92.3118	33.2047	-1.47513	Down	4.9524e-22	9.77869e-20
ENSSSCG00000014875	CAPN5	promoter	258	95	81.0083	29.2079	-1.47171	Down	1.85195e-19	2.59901e-17	calpain 5	GO:0006508~proteolysis,
ENSSSCG00000016746	NPC1L1	promoter	152	56	47.7258	17.2173	-1.47091	Down	4.71996e-12	2.6365e-10	NPC1 (Niemann-Pick disease, type C1, gene)-like 1	GO:0006694~steroid biosynthetic process,GO:0006695~cholesterol biosynthetic process,GO:0006869~lipid transport,GO:0007586~digestion,GO:0008202~steroid metabolic process,GO:0008203~cholesterol metabolic process,GO:0008610~lipid biosynthetic process,GO:0010876~lipid localization,GO:0015918~sterol transport,GO:0016125~sterol metabolic process,GO:0016126~sterol biosynthetic process,GO:0022600~digesti…
ENSSSCG00000007282	PIGU	promoter	65	24	20.4091	7.37883	-1.46775	Down	6.90114e-06	0.000103982	phosphatidylinositol glycan anchor biosynthesis, class U	GO:0006497~protein amino acid lipidation,GO:0006505~GPI anchor metabolic process,GO:0006506~GPI anchor biosynthetic process,GO:0006644~phospholipid metabolic process,GO:0006650~glycerophospholipid metabolic process,GO:0008610~lipid biosynthetic process,GO:0008654~phospholipid biosynthetic process,GO:0010627~regulation of protein kinase cascade,GO:0016255~attachment of GPI anchor to protein,GO:001…
ENSSSCG00000018701	MIR378	promoter	92	34	28.8867	10.4533	-1.46645	Down	8.47908e-08	2.06576e-06
ENSSSCG00000001826	CCDC37	promoter	70	26	21.979	7.99373	-1.45918	Down	3.34614e-06	5.50056e-05
ENSSSCG00000017275	NOL11	promoter	94	35	29.5147	10.7608	-1.45565	Down	7.23354e-08	1.79318e-06
ENSSSCG00000004287	DDX43	promoter	75	28	23.5489	8.60863	-1.4518	Down	1.62468e-06	2.87681e-05	DEAD (Asp-Glu-Ala-Asp) box polypeptide 43
ENSSSCG00000003481	PADI1	promoter	109	41	34.2244	12.6055	-1.44097	Down	8.47088e-09	2.57785e-07	peptidyl arginine deiminase, type I	GO:0000052~citrulline metabolic process,GO:0006575~cellular amino acid derivative metabolic process,GO:0018101~peptidyl-citrulline biosynthetic process from peptidyl-arginine,GO:0018195~peptidyl-arginine modification,GO:0019240~citrulline biosynthetic process,GO:0042398~cellular amino acid derivative biosynthetic process,GO:0044271~nitrogen compound biosynthetic process,
ENSSSCG00000013676	OR7D4	promoter	61	23	19.1531	7.07137	-1.43752	Down	1.81059e-05	0.000239266	olfactory receptor, family 7, subfamily D, member 4	GO:0007166~cell surface receptor linked signal transduction,GO:0007186~G-protein coupled receptor protein signaling pathway,GO:0007600~sensory perception,GO:0007606~sensory perception of chemical stimulus,GO:0007608~sensory perception of smell,GO:0050877~neurological system process,GO:0050890~cognition,
ENSSSCG00000011952	RPL24	promoter	53	20	16.6412	6.14902	-1.43633	Down	6.62466e-05	0.000739601	ribosomal protein L24; ribosomal protein L24 pseudogene 6	GO:0000027~ribosomal large subunit assembly,GO:0000075~cell cycle checkpoint,GO:0000087~M phase of mitotic cell cycle,GO:0000278~mitotic cell cycle,GO:0000279~M phase,GO:0000902~cell morphogenesis,GO:0000904~cell morphogenesis involved in differentiation,GO:0001654~eye development,GO:0006412~translation,GO:0006414~translational elongation,GO:0006928~cell motion,GO:0007049~cell cycle,GO:0007093~mi…
ENSSSCG00000014316	TGFBI	promoter	757	288	237.687	88.5459	-1.42457	Down	1.69799e-51	2.62123e-48	transforming growth factor, beta-induced, 68kDa	GO:0007155~cell adhesion,GO:0007162~negative regulation of cell adhesion,GO:0007600~sensory perception,GO:0007601~visual perception,GO:0008283~cell proliferation,GO:0022610~biological adhesion,GO:0030155~regulation of cell adhesion,GO:0030198~extracellular matrix organization,GO:0043062~extracellular structure organization,GO:0050877~neurological system process,GO:0050890~cognition,GO:0050953~sen…
ENSSSCG00000012855	SLC22A18	promoter	344	131	108.011	40.2761	-1.42318	Down	2.91246e-24	7.27301e-22	solute carrier family 22, member 18	GO:0006811~ion transport,GO:0006812~cation transport,GO:0007588~excretion,GO:0015695~organic cation transport,GO:0015850~organic alcohol transport,GO:0015893~drug transport,GO:0015904~tetracycline transport,GO:0042493~response to drug,GO:0042891~antibiotic transport,GO:0046677~response to antibiotic,GO:0046903~secretion,GO:0055085~transmembrane transport,
ENSSSCG00000002395	TMED8	promoter	210	80	65.937	24.5961	-1.42266	Down	2.1609e-15	1.93128e-13
ENSSSCG00000005654	SPTAN1	promoter	123	47	38.6202	14.4502	-1.41827	Down	1.47151e-09	5.26056e-08	spectrin, alpha, non-erythrocytic 1 (alpha-fodrin)	GO:0008064~regulation of actin polymerization or depolymerization,GO:0010639~negative regulation of organelle organization,GO:0030832~regulation of actin filament length,GO:0030833~regulation of actin filament polymerization,GO:0030834~regulation of actin filament depolymerization,GO:0030835~negative regulation of actin filament depolymerization,GO:0030837~negative regulation of actin filament po…
ENSSSCG00000010478	GPR120	promoter	314	120	98.5915	36.8941	-1.41807	Down	3.60198e-22	7.28157e-20	G protein-coupled receptor 120	GO:0003001~generation of a signal involved in cell-cell signaling,GO:0007166~cell surface receptor linked signal transduction,GO:0007186~G-protein coupled receptor protein signaling pathway,GO:0007267~cell-cell signaling,GO:0009914~hormone transport,GO:0010817~regulation of hormone levels,GO:0032940~secretion by cell,GO:0046879~hormone secretion,GO:0046903~secretion,
ENSSSCG00000014350	AC138517.1	promoter	191	73	59.9713	22.4439	-1.41795	Down	4.55912e-14	3.36602e-12
ENSSSCG00000011050	MEIG1	promoter	125	48	39.2482	14.7577	-1.41116	Down	1.25015e-09	4.55554e-08
ENSSSCG00000015188	OR8B8	promoter	65	25	20.4091	7.68628	-1.40886	Down	1.29661e-05	0.000177994	olfactory receptor, family 8, subfamily B, member 8	GO:0007166~cell surface receptor linked signal transduction,GO:0007186~G-protein coupled receptor protein signaling pathway,GO:0007600~sensory perception,GO:0007606~sensory perception of chemical stimulus,GO:0007608~sensory perception of smell,GO:0050877~neurological system process,GO:0050890~cognition,
ENSSSCG00000013268	C11orf94	promoter	382	147	119.943	45.1953	-1.4081	Down	2.29158e-26	6.48555e-24
ENSSSCG00000001393	POU5F1B	promoter	153	59	48.0398	18.1396	-1.40509	Down	2.05804e-11	1.05582e-09	POU class 5 homeobox 1B	GO:0006355~regulation of transcription, DNA-dependent,GO:0045449~regulation of transcription,GO:0051252~regulation of RNA metabolic process,
ENSSSCG00000009472	FBXL3	promoter	151	59	47.4118	18.1396	-1.3861	Down	4.42006e-11	2.16928e-09	F-box and leucine-rich repeat protein 3	GO:0006508~proteolysis,GO:0009057~macromolecule catabolic process,GO:0016567~protein ubiquitination,GO:0019941~modification-dependent protein catabolic process,GO:0030163~protein catabolic process,GO:0032446~protein modification by small protein conjugation,GO:0043632~modification-dependent macromolecule catabolic process,GO:0044257~cellular protein catabolic process,GO:0044265~cellular macromole…
ENSSSCG00000003969	GUCA2A	promoter	488	191	153.225	58.7232	-1.38365	Down	2.08642e-32	8.85737e-30	guanylate cyclase activator 2A (guanylin)
ENSSSCG00000013573	TRAPPC5	promoter	176	69	55.2615	21.2141	-1.38125	Down	1.26849e-12	7.69293e-11	trafficking protein particle complex 5	GO:0016192~vesicle-mediated transport,
ENSSSCG00000007551	GPR146	promoter	246	97	77.2405	29.8228	-1.37294	Down	6.35252e-17	6.95949e-15	G protein-coupled receptor 146	GO:0007166~cell surface receptor linked signal transduction,GO:0007186~G-protein coupled receptor protein signaling pathway,
ENSSSCG00000014563	IFITM5	promoter	273	108	85.7181	33.2047	-1.36821	Down	1.58398e-18	2.0377e-16
ENSSSCG00000010923	LGR6	promoter	260	103	81.6363	31.6675	-1.36621	Down	1.11299e-17	1.35969e-15	leucine-rich repeat-containing G protein-coupled receptor 6	GO:0007166~cell surface receptor linked signal transduction,GO:0007186~G-protein coupled receptor protein signaling pathway,
ENSSSCG00000000298	PPP1R1A	promoter	237	94	74.4146	28.9004	-1.3645	Down	3.2133e-16	3.20971e-14	protein phosphatase 1, regulatory (inhibitor) subunit 1A	GO:0005976~polysaccharide metabolic process,GO:0005977~glycogen metabolic process,GO:0005996~monosaccharide metabolic process,GO:0006006~glucose metabolic process,GO:0006073~cellular glucan metabolic process,GO:0006091~generation of precursor metabolites and energy,GO:0006112~energy reserve metabolic process,GO:0015980~energy derivation by oxidation of organic compounds,GO:0019318~hexose metaboli…
ENSSSCG00000013595	LASS4	promoter	130	52	40.8181	15.9875	-1.35226	Down	2.01042e-09	6.98138e-08	LAG1 homolog, ceramide synthase 4	GO:0006355~regulation of transcription, DNA-dependent,GO:0006643~membrane lipid metabolic process,GO:0006665~sphingolipid metabolic process,GO:0006672~ceramide metabolic process,GO:0008610~lipid biosynthetic process,GO:0030148~sphingolipid biosynthetic process,GO:0045449~regulation of transcription,GO:0046467~membrane lipid biosynthetic process,GO:0046513~ceramide biosynthetic process,GO:0046519~…
ENSSSCG00000007252	DNMT3B	promoter	132	53	41.4461	16.2949	-1.34682	Down	1.6962e-09	6.00065e-08	DNA (cytosine-5-)-methyltransferase 3 beta	GO:0006259~DNA metabolic process,GO:0006304~DNA modification,GO:0006305~DNA alkylation,GO:0006306~DNA methylation,GO:0006325~chromatin organization,GO:0006342~chromatin silencing,GO:0006346~methylation-dependent chromatin silencing,GO:0006349~genetic imprinting,GO:0006355~regulation of transcription, DNA-dependent,GO:0006575~cellular amino acid derivative metabolic process,GO:0006730~one-carbon m…
ENSSSCG00000017501	PNMT	promoter	221	89	69.3908	27.3631	-1.34251	Down	6.9144e-15	5.61787e-13	phenylethanolamine N-methyltransferase	GO:0006575~cellular amino acid derivative metabolic process,GO:0006576~biogenic amine metabolic process,GO:0006584~catecholamine metabolic process,GO:0009309~amine biosynthetic process,GO:0009712~catechol metabolic process,GO:0018958~phenol metabolic process,GO:0034311~diol metabolic process,GO:0042398~cellular amino acid derivative biosynthetic process,GO:0042401~biogenic amine biosynthetic proc…
ENSSSCG00000000417	ZBTB39	promoter	67	27	21.037	8.30118	-1.34154	Down	1.98852e-05	0.000259547	zinc finger and BTB domain containing 39	GO:0006350~transcription,GO:0045449~regulation of transcription,
ENSSSCG00000002838	ZNF423	promoter	306	124	96.0796	38.1239	-1.33353	Down	7.55348e-20	1.10574e-17	zinc finger protein 423	GO:0006350~transcription,GO:0009890~negative regulation of biosynthetic process,GO:0009891~positive regulation of biosynthetic process,GO:0010557~positive regulation of macromolecule biosynthetic process,GO:0010558~negative regulation of macromolecule biosynthetic process,GO:0010604~positive regulation of macromolecule metabolic process,GO:0010605~negative regulation of macromolecule metabolic pr…
ENSSSCG00000012530	TCEAL4	promoter	106	43	33.2825	13.2204	-1.332	Down	8.85116e-08	2.14105e-06	transcription elongation factor A (SII)-like 4	GO:0006350~transcription,GO:0045449~regulation of transcription,
ENSSSCG00000011559	IL17RC	promoter	64	26	20.0951	7.99373	-1.3299	Down	3.46448e-05	0.000419617
ENSSSCG00000004366	BVES	promoter	81	33	25.4328	10.1459	-1.32579	Down	3.2655e-06	5.37841e-05	blood vessel epicardial substance	GO:0007517~muscle organ development,
ENSSSCG00000010656	C10orf96	promoter	76	31	23.8629	9.53098	-1.32407	Down	6.74956e-06	0.000102609
ENSSSCG00000002714	WDR59	promoter	149	61	46.7839	18.7545	-1.31878	Down	2.9736e-10	1.24678e-08
ENSSSCG00000012218	MAGEB16	promoter	78	32	24.4909	9.83843	-1.31575	Down	5.65792e-06	8.82251e-05
ENSSSCG00000005713	PPAPDC3	promoter	117	48	36.7363	14.7577	-1.31574	Down	2.56716e-08	7.13469e-07
ENSSSCG00000014052	EIF4E1B	promoter	73	30	22.921	9.22353	-1.31328	Down	1.17077e-05	0.000162957	eukaryotic translation initiation factor 4E family member 1B	GO:0006412~translation,GO:0006413~translational initiation,GO:0006417~regulation of translation,GO:0010608~posttranscriptional regulation of gene expression,GO:0032268~regulation of cellular protein metabolic process,
ENSSSCG00000010054	ADORA2A	promoter	153	63	48.0398	19.3694	-1.31045	Down	2.10534e-10	9.0738e-09	adenosine A2a receptor	GO:0000902~cell morphogenesis,GO:0001775~cell activation,GO:0001956~positive regulation of neurotransmitter secretion,GO:0001963~synaptic transmission, dopaminergic,GO:0001964~startle response,GO:0001973~adenosine receptor signaling pathway,GO:0001975~response to amphetamine,GO:0002683~negative regulation of immune system process,GO:0002694~regulation of leukocyte activation,GO:0002695~negative r…
ENSSSCG00000013273	CHST1	promoter	138	57	43.33	17.5247	-1.30598	Down	1.78483e-09	6.28801e-08	carbohydrate (keratan sulfate Gal-6) sulfotransferase 1	GO:0005976~polysaccharide metabolic process,GO:0005996~monosaccharide metabolic process,GO:0006012~galactose metabolic process,GO:0006022~aminoglycan metabolic process,GO:0006790~sulfur metabolic process,GO:0006952~defense response,GO:0006954~inflammatory response,GO:0009611~response to wounding,GO:0019318~hexose metabolic process,GO:0030203~glycosaminoglycan metabolic process,GO:0042339~keratan …
ENSSSCG00000015333	ASB4	promoter	82	34	25.7468	10.4533	-1.30043	Down	3.96944e-06	6.42565e-05	ankyrin repeat and SOCS box-containing 4	GO:0006508~proteolysis,GO:0007242~intracellular signaling cascade,GO:0009057~macromolecule catabolic process,GO:0019941~modification-dependent protein catabolic process,GO:0030163~protein catabolic process,GO:0043632~modification-dependent macromolecule catabolic process,GO:0044257~cellular protein catabolic process,GO:0044265~cellular macromolecule catabolic process,GO:0051603~proteolysis involv…
ENSSSCG00000008673	IGF2AS	promoter	142	59	44.586	18.1396	-1.29745	Down	1.25986e-09	4.5811e-08
ENSSSCG00000011399	GNAI2	promoter	180	75	56.5174	23.0588	-1.29338	Down	8.83284e-12	4.73156e-10	guanine nucleotide binding protein (G protein), alpha inhibiting activity polypeptide 2	GO:0000165~MAPKKK cascade,GO:0000186~activation of MAPKK activity,GO:0001973~adenosine receptor signaling pathway,GO:0006140~regulation of nucleotide metabolic process,GO:0006468~protein amino acid phosphorylation,GO:0006793~phosphorus metabolic process,GO:0006796~phosphate metabolic process,GO:0007166~cell surface receptor linked signal transduction,GO:0007186~G-protein coupled receptor protein …
ENSSSCG00000017347	HIGD1B	promoter	79	33	24.8049	10.1459	-1.28973	Down	6.8582e-06	0.000103611
ENSSSCG00000016989	RPL26L1	promoter	237	99	74.4146	30.4377	-1.28973	Down	5.3761e-15	4.47508e-13	ribosomal protein L26-like 1	GO:0006412~translation,GO:0006414~translational elongation,
ENSSSCG00000016388	PRSS47	promoter	158	66	49.6097	20.2918	-1.28973	Down	1.79795e-10	7.97153e-09	similar to hCG31140	GO:0006508~proteolysis,
ENSSSCG00000005524	DAB2IP	promoter	69	29	21.665	8.91608	-1.28088	Down	2.93822e-05	0.000365791	DAB2 interacting protein	GO:0051056~regulation of small GTPase mediated signal transduction,
ENSSSCG00000013658	S1PR2	promoter	114	48	35.7944	14.7577	-1.27827	Down	7.67968e-08	1.89547e-06	sphingosine-1-phosphate receptor 2	GO:0000165~MAPKKK cascade,GO:0000187~activation of MAPK activity,GO:0006468~protein amino acid phosphorylation,GO:0006793~phosphorus metabolic process,GO:0006796~phosphate metabolic process,GO:0007166~cell surface receptor linked signal transduction,GO:0007186~G-protein coupled receptor protein signaling pathway,GO:0007242~intracellular signaling cascade,GO:0007243~protein kinase cascade,GO:00076…
ENSSSCG00000014281	IL13	promoter	83	35	26.0608	10.7608	-1.2761	Down	4.79116e-06	7.56122e-05	interleukin 13	GO:0002637~regulation of immunoglobulin production,GO:0002639~positive regulation of immunoglobulin production,GO:0002684~positive regulation of immune system process,GO:0002694~regulation of leukocyte activation,GO:0002696~positive regulation of leukocyte activation,GO:0002697~regulation of immune effector process,GO:0002699~positive regulation of immune effector process,GO:0002700~regulation of…
ENSSSCG00000011162	LARP4B	promoter	905	382	284.157	117.446	-1.27469	Down	6.79148e-52	1.15326e-48	La ribonucleoprotein domain family, member 4B
ENSSSCG00000009305	GTF3A	promoter	566	239	177.716	73.4808	-1.27413	Down	4.55196e-33	2.0891e-30	general transcription factor IIIA	GO:0006350~transcription,GO:0006351~transcription, DNA-dependent,GO:0006383~transcription from RNA polymerase III promoter,GO:0009303~rRNA transcription,GO:0032774~RNA biosynthetic process,GO:0045449~regulation of transcription,
ENSSSCG00000003576	GPR3	promoter	156	66	48.9818	20.2918	-1.27135	Down	3.6915e-10	1.51781e-08	G protein-coupled receptor 3	GO:0006140~regulation of nucleotide metabolic process,GO:0007166~cell surface receptor linked signal transduction,GO:0007186~G-protein coupled receptor protein signaling pathway,GO:0007187~G-protein signaling, coupled to cyclic nucleotide second messenger,GO:0007188~G-protein signaling, coupled to cAMP nucleotide second messenger,GO:0007189~activation of adenylate cyclase activity by G-protein si…
ENSSSCG00000001439	GPSM3	promoter	236	100	74.1006	30.7451	-1.26913	Down	1.31927e-14	1.05176e-12	G-protein signaling modulator 3 (AGS3-like, C. elegans)	GO:0006955~immune response,
ENSSSCG00000012937	RBM4	promoter	387	164	121.512	50.422	-1.26897	Down	5.55524e-23	1.1941e-20	RNA binding motif protein 14; RNA binding motif protein 4	GO:0006259~DNA metabolic process,GO:0006260~DNA replication,GO:0006281~DNA repair,GO:0006310~DNA recombination,GO:0006325~chromatin organization,GO:0006350~transcription,GO:0006355~regulation of transcription, DNA-dependent,GO:0006357~regulation of transcription from RNA polymerase II promoter,GO:0006396~RNA processing,GO:0006397~mRNA processing,GO:0006476~protein amino acid deacetylation,GO:0006…
ENSSSCG00000011911	DRD3	promoter	73	31	22.921	9.53098	-1.26597	Down	2.04462e-05	0.00026646	dopamine receptor D3	GO:0000122~negative regulation of transcription from RNA polymerase II promoter,GO:0001963~synaptic transmission, dopaminergic,GO:0001964~startle response,GO:0001975~response to amphetamine,GO:0001990~regulation of systemic arterial blood pressure by hormone,GO:0002016~regulation of blood volume by renin-angiotensin,GO:0002029~desensitization of G-protein coupled receptor protein signaling pathwa…
ENSSSCG00000010765	INPP5A	promoter	120	51	37.6783	15.68	-1.26481	Down	4.50666e-08	1.17374e-06	inositol polyphosphate-5-phosphatase, 40kDa
ENSSSCG00000012955	KLC2	promoter	82	35	25.7468	10.7608	-1.25861	Down	6.88664e-06	0.000103948	kinesin light chain 2	GO:0007017~microtubule-based process,GO:0007018~microtubule-based movement,GO:0008088~axon cargo transport,GO:0010970~microtubule-based transport,GO:0030705~cytoskeleton-dependent intracellular transport,GO:0046907~intracellular transport,
ENSSSCG00000018055	PEMT	promoter	187	80	58.7153	24.5961	-1.25531	Down	1.07451e-11	5.70197e-10	phosphatidylethanolamine N-methyltransferase	GO:0001101~response to acid,GO:0006575~cellular amino acid derivative metabolic process,GO:0006576~biogenic amine metabolic process,GO:0006644~phospholipid metabolic process,GO:0006650~glycerophospholipid metabolic process,GO:0006656~phosphatidylcholine biosynthetic process,GO:0006790~sulfur metabolic process,GO:0007584~response to nutrient,GO:0008283~cell proliferation,GO:0008285~negative regula…
ENSSSCG00000016740	ZMIZ2	promoter	98	42	30.7706	12.9129	-1.25274	Down	9.46974e-07	1.78872e-05	zinc finger, MIZ-type containing 2	GO:0006350~transcription,GO:0006355~regulation of transcription, DNA-dependent,GO:0006357~regulation of transcription from RNA polymerase II promoter,GO:0009891~positive regulation of biosynthetic process,GO:0010557~positive regulation of macromolecule biosynthetic process,GO:0010604~positive regulation of macromolecule metabolic process,GO:0010628~positive regulation of gene expression,GO:003132…
ENSSSCG00000013620	AC024575.1	promoter	93	40	29.2007	12.298	-1.24758	Down	1.9438e-06	3.37848e-05
ENSSSCG00000013938	GATAD2A	promoter	79	34	24.8049	10.4533	-1.24667	Down	1.18416e-05	0.000164417	GATA zinc finger domain containing 2A	GO:0006259~DNA metabolic process,GO:0006304~DNA modification,GO:0006305~DNA alkylation,GO:0006306~DNA methylation,GO:0006350~transcription,GO:0006355~regulation of transcription, DNA-dependent,GO:0006730~one-carbon metabolic process,GO:0009890~negative regulation of biosynthetic process,GO:0010558~negative regulation of macromolecule biosynthetic process,GO:0010605~negative regulation of macromol…
ENSSSCG00000015522	ANGPTL1	promoter	72	31	22.607	9.53098	-1.24607	Down	2.93704e-05	0.000365913	angiopoietin-like 1	GO:0007166~cell surface receptor linked signal transduction,GO:0007167~enzyme linked receptor protein signaling pathway,GO:0007169~transmembrane receptor protein tyrosine kinase signaling pathway,
ENSSSCG00000001553	LHFPL5	promoter	95	41	29.8286	12.6055	-1.24264	Down	1.62173e-06	2.87459e-05	lipoma HMGIC fusion partner-like 5	GO:0000902~cell morphogenesis,GO:0000904~cell morphogenesis involved in differentiation,GO:0002093~auditory receptor cell morphogenesis,GO:0007423~sensory organ development,GO:0007600~sensory perception,GO:0007605~sensory perception of sound,GO:0030030~cell projection organization,GO:0030182~neuron differentiation,GO:0032989~cellular component morphogenesis,GO:0042471~ear morphogenesis,GO:0042472…
ENSSSCG00000000138	PVALB	promoter	81	35	25.4328	10.7608	-1.2409	Down	9.86586e-06	0.000140665	parvalbumin
ENSSSCG00000006951	RP11-429J17.3	promoter	214	93	67.1929	28.593	-1.23265	Down	7.55692e-13	4.77041e-11
ENSSSCG00000007722	NCF1	promoter	110	48	34.5384	14.7577	-1.22673	Down	3.19938e-07	6.81665e-06	neutrophil cytosolic factor 1; neutrophil cytosolic factor 1C pseudogene	GO:0006800~oxygen and reactive oxygen species metabolic process,GO:0006801~superoxide metabolic process,GO:0006952~defense response,GO:0006955~immune response,GO:0006968~cellular defense response,GO:0042554~superoxide anion generation,GO:0045087~innate immune response,GO:0045730~respiratory burst,
ENSSSCG00000002785	AC040160.1	promoter	528	231	165.784	71.0212	-1.22298	Down	3.91528e-29	1.32971e-26
ENSSSCG00000014296	VDAC1	promoter	123	54	38.6202	16.6024	-1.21796	Down	7.59518e-08	1.87735e-06	voltage-dependent anion channel 1; similar to voltage-dependent anion channel 1	GO:0001662~behavioral fear response,GO:0002209~behavioral defense response,GO:0006811~ion transport,GO:0006820~anion transport,GO:0006915~apoptosis,GO:0006952~defense response,GO:0007267~cell-cell signaling,GO:0007268~synaptic transmission,GO:0007270~nerve-nerve synaptic transmission,GO:0007610~behavior,GO:0007611~learning or memory,GO:0007612~learning,GO:0008219~cell death,GO:0012501~programmed …
ENSSSCG00000009614	FAM160B2	promoter	148	65	46.4699	19.9843	-1.21743	Down	3.66172e-09	1.21682e-07
ENSSSCG00000007718	CLDN4	promoter	132	58	41.4461	17.8322	-1.21675	Down	2.59802e-08	7.20866e-07	claudin 4	GO:0007155~cell adhesion,GO:0009405~pathogenesis,GO:0016337~cell-cell adhesion,GO:0016338~calcium-independent cell-cell adhesion,GO:0022610~biological adhesion,
ENSSSCG00000008840	GSX2	promoter	68	30	21.351	9.22353	-1.21091	Down	7.21984e-05	0.000792502	GS homeobox 2	GO:0001708~cell fate specification,GO:0002087~regulation of respiratory gaseous exchange by neurological system process,GO:0003002~regionalization,GO:0006350~transcription,GO:0006355~regulation of transcription, DNA-dependent,GO:0007389~pattern specification process,GO:0009953~dorsal/ventral pattern formation,GO:0021510~spinal cord development,GO:0021515~cell differentiation in spinal cord,GO:002…
ENSSSCG00000017059	HAVCR2	promoter	68	30	21.351	9.22353	-1.21091	Down	7.21984e-05	0.00079199
ENSSSCG00000002889	SBSN	promoter	217	96	68.1349	29.5153	-1.20693	Down	1.24706e-12	7.59011e-11
ENSSSCG00000016334	SCLY	promoter	296	131	92.9398	40.2761	-1.20637	Down	1.10072e-16	1.16821e-14	selenocysteine lyase
ENSSSCG00000008116	ZNF2	promoter	124	55	38.9342	16.9098	-1.20318	Down	8.96402e-08	2.16219e-06	zinc finger protein 2	GO:0006350~transcription,GO:0006355~regulation of transcription, DNA-dependent,GO:0045449~regulation of transcription,GO:0051252~regulation of RNA metabolic process,
ENSSSCG00000012288	CCDC120	promoter	151	67	47.4118	20.5992	-1.20266	Down	3.6051e-09	1.20272e-07
ENSSSCG00000017491	AC090844.1	promoter	164	73	51.4937	22.4439	-1.19807	Down	8.63284e-10	3.24324e-08
ENSSSCG00000003080	AC138472.5	promoter	186	83	58.4013	25.5184	-1.19446	Down	7.14892e-11	3.4196e-09
ENSSSCG00000014628	APBB1	promoter	574	257	180.228	79.0149	-1.18963	Down	2.99618e-30	1.10605e-27	amyloid beta (A4) precursor protein-binding, family B, member 1 (Fe65)	GO:0000902~cell morphogenesis,GO:0000904~cell morphogenesis involved in differentiation,GO:0001558~regulation of cell growth,GO:0001764~neuron migration,GO:0006325~chromatin organization,GO:0006350~transcription,GO:0006355~regulation of transcription, DNA-dependent,GO:0006357~regulation of transcription from RNA polymerase II promoter,GO:0006473~protein amino acid acetylation,GO:0006915~apoptosis…
ENSSSCG00000006948	C8orf73	promoter	361	162	113.349	49.8071	-1.18635	Down	1.56471e-19	2.2142e-17
ENSSSCG00000001021	RREB1	promoter	394	177	123.71	54.4188	-1.18479	Down	3.89906e-21	6.89687e-19	ras responsive element binding protein 1	GO:0006350~transcription,GO:0006351~transcription, DNA-dependent,GO:0006355~regulation of transcription, DNA-dependent,GO:0006366~transcription from RNA polymerase II promoter,GO:0007242~intracellular signaling cascade,GO:0007264~small GTPase mediated signal transduction,GO:0007265~Ras protein signal transduction,GO:0032774~RNA biosynthetic process,GO:0045449~regulation of transcription,GO:005125…
ENSSSCG00000001058	RNF182	promoter	138	62	43.33	19.062	-1.18467	Down	2.50128e-08	6.96299e-07	ring finger protein 182
ENSSSCG00000014224	SEMA6A	promoter	258	116	81.0083	35.6643	-1.18359	Down	2.44136e-14	1.84252e-12	sema domain, transmembrane domain (TM), and cytoplasmic domain, (semaphorin) 6A	GO:0000902~cell morphogenesis,GO:0000904~cell morphogenesis involved in differentiation,GO:0006915~apoptosis,GO:0006928~cell motion,GO:0007010~cytoskeleton organization,GO:0007166~cell surface receptor linked signal transduction,GO:0007409~axonogenesis,GO:0007411~axon guidance,GO:0008219~cell death,GO:0012501~programmed cell death,GO:0016265~death,GO:0030030~cell projection organization,GO:003018…
ENSSSCG00000001832	ACAN	promoter	278	125	87.288	38.4314	-1.1835	Down	2.4652e-15	2.18029e-13	aggrecan	GO:0001501~skeletal system development,GO:0001502~cartilage condensation,GO:0002062~chondrocyte differentiation,GO:0002063~chondrocyte development,GO:0006029~proteoglycan metabolic process,GO:0006508~proteolysis,GO:0007155~cell adhesion,GO:0009100~glycoprotein metabolic process,GO:0009101~glycoprotein biosynthetic process,GO:0016337~cell-cell adhesion,GO:0022610~biological adhesion,GO:0030166~pro…
ENSSSCG00000003656	BMP8A	promoter	84	38	26.3748	11.6831	-1.17474	Down	1.62386e-05	0.000217638	bone morphogenetic protein 8a	GO:0001501~skeletal system development,GO:0001503~ossification,GO:0040007~growth,GO:0051216~cartilage development,GO:0060348~bone development,
ENSSSCG00000003094	RSPH6A	promoter	75	34	23.5489	10.4533	-1.1717	Down	4.84406e-05	0.000563018
ENSSSCG00000000023	KIAA1644	promoter	150	68	47.0979	20.9067	-1.1717	Down	8.35914e-09	2.54841e-07
ENSSSCG00000007509	PMEPA1	promoter	108	49	33.9105	15.0651	-1.17052	Down	1.06345e-06	1.97792e-05	prostate transmembrane protein, androgen induced 1	GO:0007242~intracellular signaling cascade,GO:0030518~steroid hormone receptor signaling pathway,GO:0030521~androgen receptor signaling pathway,GO:0030522~intracellular receptor-mediated signaling pathway,
ENSSSCG00000014221	AC010282.1	promoter	152	69	47.7258	21.2141	-1.16975	Down	6.96266e-09	2.15754e-07
ENSSSCG00000014395	PCDH12	promoter	174	79	54.6335	24.2886	-1.16951	Down	5.72504e-10	2.23487e-08	protocadherin 12	GO:0007155~cell adhesion,GO:0007156~homophilic cell adhesion,GO:0008037~cell recognition,GO:0008038~neuron recognition,GO:0016337~cell-cell adhesion,GO:0016339~calcium-dependent cell-cell adhesion,GO:0022610~biological adhesion,GO:0030182~neuron differentiation,GO:0048666~neuron development,
ENSSSCG00000007978	HBA1	promoter	391	178	122.768	54.7263	-1.16563	Down	1.72903e-20	2.79625e-18	hemoglobin, alpha 2; hemoglobin, alpha 1	GO:0015669~gas transport,GO:0015671~oxygen transport,
ENSSSCG00000008550	SLC5A6	promoter	484	221	151.969	67.9467	-1.1613	Down	7.51776e-25	1.90536e-22	solute carrier family 5 (sodium-dependent vitamin transporter), member 6	GO:0006811~ion transport,GO:0006812~cation transport,GO:0006814~sodium ion transport,GO:0015672~monovalent inorganic cation transport,GO:0015718~monocarboxylic acid transport,GO:0015849~organic acid transport,GO:0015878~biotin transport,GO:0015887~pantothenate transport,GO:0030001~metal ion transport,GO:0042886~amide transport,GO:0046942~carboxylic acid transport,GO:0051180~vitamin transport,GO:0…
ENSSSCG00000010756	MGMT	promoter	131	60	41.1321	18.4471	-1.15687	Down	9.96506e-08	2.37331e-06	O-6-methylguanine-DNA methyltransferase	GO:0006259~DNA metabolic process,GO:0006266~DNA ligation,GO:0006281~DNA repair,GO:0006307~DNA dealkylation,GO:0006974~response to DNA damage stimulus,GO:0010941~regulation of cell death,GO:0033554~cellular response to stress,GO:0042981~regulation of apoptosis,GO:0043067~regulation of programmed cell death,GO:0043281~regulation of caspase activity,GO:0051336~regulation of hydrolase activity,GO:005…
ENSSSCG00000003884	FOXE3	promoter	170	78	53.3776	23.9812	-1.15433	Down	1.34232e-09	4.83949e-08	forkhead box E3	GO:0001654~eye development,GO:0006350~transcription,GO:0006351~transcription, DNA-dependent,GO:0006355~regulation of transcription, DNA-dependent,GO:0006366~transcription from RNA polymerase II promoter,GO:0007423~sensory organ development,GO:0008284~positive regulation of cell proliferation,GO:0032774~RNA biosynthetic process,GO:0042127~regulation of cell proliferation,GO:0045449~regulation of t…
ENSSSCG00000014862	MOGAT2	promoter	146	67	45.8419	20.5992	-1.15408	Down	1.96631e-08	5.6212e-07	monoacylglycerol O-acyltransferase 2	GO:0006071~glycerol metabolic process,GO:0006638~neutral lipid metabolic process,GO:0006639~acylglycerol metabolic process,GO:0006641~triglyceride metabolic process,GO:0006651~diacylglycerol biosynthetic process,GO:0006662~glycerol ether metabolic process,GO:0007586~digestion,GO:0008610~lipid biosynthetic process,GO:0018904~organic ether metabolic process,GO:0019400~alditol metabolic process,GO:0…
ENSSSCG00000013022	PYGM	promoter	74	34	23.2349	10.4533	-1.15233	Down	6.82632e-05	0.000758128	phosphorylase, glycogen, muscle	GO:0000272~polysaccharide catabolic process,GO:0001666~response to hypoxia,GO:0005976~polysaccharide metabolic process,GO:0005977~glycogen metabolic process,GO:0005980~glycogen catabolic process,GO:0005996~monosaccharide metabolic process,GO:0006006~glucose metabolic process,GO:0006073~cellular glucan metabolic process,GO:0006091~generation of precursor metabolites and energy,GO:0006112~energy re…
ENSSSCG00000013414	ARID3A	promoter	124	57	38.9342	17.5247	-1.15165	Down	2.42426e-07	5.30494e-06	AT rich interactive domain 3A (BRIGHT-like)	GO:0006350~transcription,GO:0006355~regulation of transcription, DNA-dependent,GO:0045449~regulation of transcription,GO:0051252~regulation of RNA metabolic process,
ENSSSCG00000010272	ADAMTS14	promoter	328	151	102.987	46.4251	-1.14949	Down	4.40174e-17	4.98306e-15	ADAM metallopeptidase with thrombospondin type 1 motif, 14	GO:0006508~proteolysis,GO:0030198~extracellular matrix organization,GO:0030199~collagen fibril organization,GO:0030574~collagen catabolic process,GO:0032963~collagen metabolic process,GO:0043062~extracellular structure organization,GO:0044236~multicellular organismal metabolic process,GO:0044243~multicellular organismal catabolic process,GO:0044259~multicellular organismal macromolecule metabolic…
ENSSSCG00000010981	NUDT2	promoter	191	88	59.9713	27.0557	-1.14834	Down	1.54694e-10	6.94938e-09	nudix (nucleoside diphosphate linked moiety X)-type motif 2	GO:0006917~induction of apoptosis,GO:0010941~regulation of cell death,GO:0010942~positive regulation of cell death,GO:0012502~induction of programmed cell death,GO:0042981~regulation of apoptosis,GO:0043065~positive regulation of apoptosis,GO:0043067~regulation of programmed cell death,GO:0043068~positive regulation of programmed cell death,
ENSSSCG00000005918	DGAT1	promoter	143	66	44.9	20.2918	-1.14582	Down	3.29916e-08	8.92087e-07	diacylglycerol O-acyltransferase homolog 1 (mouse)	GO:0002790~peptide secretion,GO:0003001~generation of a signal involved in cell-cell signaling,GO:0006638~neutral lipid metabolic process,GO:0006639~acylglycerol metabolic process,GO:0006641~triglyceride metabolic process,GO:0006662~glycerol ether metabolic process,GO:0007267~cell-cell signaling,GO:0008610~lipid biosynthetic process,GO:0009914~hormone transport,GO:0010817~regulation of hormone le…
ENSSSCG00000014386	PCDHGA7	promoter	130	60	40.8181	18.4471	-1.14581	Down	1.39256e-07	3.22168e-06	protocadherin gamma subfamily A, 7	GO:0007155~cell adhesion,GO:0007156~homophilic cell adhesion,GO:0016337~cell-cell adhesion,GO:0022610~biological adhesion,
ENSSSCG00000014793	PGAP2	promoter	424	196	133.13	60.2604	-1.14355	Down	1.81099e-21	3.34265e-19	post-GPI attachment to proteins 2	GO:0006497~protein amino acid lipidation,GO:0006505~GPI anchor metabolic process,GO:0006506~GPI anchor biosynthetic process,GO:0006644~phospholipid metabolic process,GO:0006650~glycerophospholipid metabolic process,GO:0006916~anti-apoptosis,GO:0006974~response to DNA damage stimulus,GO:0007242~intracellular signaling cascade,GO:0008610~lipid biosynthetic process,GO:0008654~phospholipid biosynthet…
ENSSSCG00000001984	KHNYN	promoter	147	68	46.1559	20.9067	-1.14255	Down	2.2824e-08	6.39562e-07
ENSSSCG00000007897	SNN	promoter	376	174	118.059	53.4965	-1.14199	Down	3.56534e-19	4.8825e-17	stannin	GO:0009628~response to abiotic stimulus,
ENSSSCG00000015588	ANGEL2	promoter	179	83	56.2034	25.5184	-1.13912	Down	7.48164e-10	2.84856e-08
ENSSSCG00000017366	HDAC5	promoter	194	90	60.9132	27.6706	-1.1384	Down	1.49272e-10	6.74145e-09	histone deacetylase 5	GO:0000122~negative regulation of transcription from RNA polymerase II promoter,GO:0001775~cell activation,GO:0002520~immune system development,GO:0002521~leukocyte differentiation,GO:0003012~muscle system process,GO:0006325~chromatin organization,GO:0006338~chromatin remodeling,GO:0006342~chromatin silencing,GO:0006350~transcription,GO:0006355~regulation of transcription, DNA-dependent,GO:000635…
ENSSSCG00000013263	CREB3L1	promoter	97	45	30.4566	13.8353	-1.1384	Down	6.16234e-06	9.47851e-05	cAMP responsive element binding protein 3-like 1	GO:0006350~transcription,GO:0006355~regulation of transcription, DNA-dependent,GO:0006986~response to unfolded protein,GO:0010033~response to organic substance,GO:0045449~regulation of transcription,GO:0051252~regulation of RNA metabolic process,GO:0051789~response to protein stimulus,
ENSSSCG00000017131	FN3K	promoter	236	110	74.1006	33.8196	-1.13163	Down	2.00268e-12	1.18082e-10	fructosamine 3 kinase	GO:0005996~monosaccharide metabolic process,GO:0006040~amino sugar metabolic process,GO:0030389~fructosamine metabolic process,GO:0030393~fructoselysine metabolic process,
ENSSSCG00000006534	DCST1	promoter	133	62	41.7601	19.062	-1.13143	Down	1.34046e-07	3.11387e-06	DC-STAMP domain containing 1
ENSSSCG00000006915	LRRC8D	promoter	92	43	28.8867	13.2204	-1.12764	Down	1.25234e-05	0.000172194
ENSSSCG00000002883	DMKN	promoter	402	188	126.222	57.8008	-1.1268	Down	5.41244e-20	8.06216e-18
ENSSSCG00000006307	RCSD1	promoter	124	58	38.9342	17.8322	-1.12655	Down	3.91652e-07	8.18037e-06
ENSSSCG00000002692	WWOX	promoter	119	56	37.3643	17.2173	-1.1178	Down	7.89804e-07	1.5206e-05	WW domain containing oxidoreductase	GO:0001501~skeletal system development,GO:0001503~ossification,GO:0001649~osteoblast differentiation,GO:0006917~induction of apoptosis,GO:0008202~steroid metabolic process,GO:0009968~negative regulation of signal transduction,GO:0010648~negative regulation of cell communication,GO:0010941~regulation of cell death,GO:0010942~positive regulation of cell death,GO:0012502~induction of programmed cell…
ENSSSCG00000007686	ALKBH4	promoter	87	41	27.3168	12.6055	-1.11574	Down	2.54526e-05	0.000323753
ENSSSCG00000015240	NFRKB	promoter	318	150	99.8475	46.1177	-1.11441	Down	7.1149e-16	6.82588e-14	nuclear factor related to kappaB binding protein	GO:0006350~transcription,GO:0006351~transcription, DNA-dependent,GO:0006366~transcription from RNA polymerase II promoter,GO:0006952~defense response,GO:0006954~inflammatory response,GO:0009611~response to wounding,GO:0032774~RNA biosynthetic process,
ENSSSCG00000012787	L1CAM	promoter	89	42	27.9447	12.9129	-1.11376	Down	2.10724e-05	0.00027378	L1 cell adhesion molecule	GO:0000902~cell morphogenesis,GO:0000904~cell morphogenesis involved in differentiation,GO:0006928~cell motion,GO:0007155~cell adhesion,GO:0007156~homophilic cell adhesion,GO:0007157~heterophilic cell adhesion,GO:0007159~leukocyte adhesion,GO:0007166~cell surface receptor linked signal transduction,GO:0007409~axonogenesis,GO:0007411~axon guidance,GO:0008219~cell death,GO:0009967~positive regulati…
ENSSSCG00000014555	ODF3	promoter	216	102	67.8209	31.36	-1.1128	Down	3.17412e-11	1.57602e-09	outer dense fiber of sperm tails 3	GO:0007276~gamete generation,GO:0007283~spermatogenesis,GO:0019953~sexual reproduction,GO:0032504~multicellular organism reproduction,GO:0048232~male gamete generation,GO:0048609~reproductive process in a multicellular organism,
ENSSSCG00000008627	GREB1	promoter	148	70	46.4699	21.5216	-1.11051	Down	4.22356e-08	1.10339e-06
ENSSSCG00000010944	FBP1	promoter	263	125	82.5782	38.4314	-1.10348	Down	3.39822e-13	2.25411e-11	fructose-1,6-bisphosphatase 1	GO:0005996~monosaccharide metabolic process,GO:0006000~fructose metabolic process,GO:0006002~fructose 6-phosphate metabolic process,GO:0006006~glucose metabolic process,GO:0006090~pyruvate metabolic process,GO:0006094~gluconeogenesis,GO:0009719~response to endogenous stimulus,GO:0009725~response to hormone stimulus,GO:0010033~response to organic substance,GO:0016051~carbohydrate biosynthetic proc…
ENSSSCG00000015978	HOXD11	promoter	195	93	61.2272	28.593	-1.09851	Down	4.36116e-10	1.76326e-08	homeobox D11	GO:0001501~skeletal system development,GO:0001655~urogenital system development,GO:0001656~metanephros development,GO:0001657~ureteric bud development,GO:0001658~branching involved in ureteric bud morphogenesis,GO:0001708~cell fate specification,GO:0001759~induction of an organ,GO:0001763~morphogenesis of a branching structure,GO:0001822~kidney development,GO:0002009~morphogenesis of an epitheliu…
ENSSSCG00000007872	XYLT1	promoter	516	247	162.017	75.9404	-1.09321	Down	4.32226e-24	1.03375e-21	xylosyltransferase I	GO:0000271~polysaccharide biosynthetic process,GO:0005976~polysaccharide metabolic process,GO:0006022~aminoglycan metabolic process,GO:0006023~aminoglycan biosynthetic process,GO:0006024~glycosaminoglycan biosynthetic process,GO:0009266~response to temperature stimulus,GO:0009408~response to heat,GO:0009628~response to abiotic stimulus,GO:0016051~carbohydrate biosynthetic process,GO:0030203~glyco…
ENSSSCG00000012970	CTSW	promoter	311	149	97.6496	45.8102	-1.09195	Down	4.20814e-15	3.57292e-13	cathepsin W	GO:0006508~proteolysis,GO:0006955~immune response,
ENSSSCG00000013625	RGL3	promoter	121	58	37.9923	17.8322	-1.09122	Down	1.04219e-06	1.94691e-05	ral guanine nucleotide dissociation stimulator-like 3	GO:0007242~intracellular signaling cascade,GO:0007264~small GTPase mediated signal transduction,GO:0051056~regulation of small GTPase mediated signal transduction,
ENSSSCG00000017361	TMUB2	promoter	175	84	54.9475	25.8259	-1.08924	Down	4.35784e-09	1.42583e-07
ENSSSCG00000007498	C20orf107	promoter	627	301	196.869	92.5428	-1.08904	Down	9.27564e-29	2.97188e-26
ENSSSCG00000014920	FZD4	promoter	102	49	32.0265	15.0651	-1.08806	Down	7.8023e-06	0.000115109	frizzled homolog 4 (Drosophila)	GO:0007166~cell surface receptor linked signal transduction,GO:0007186~G-protein coupled receptor protein signaling pathway,GO:0016055~Wnt receptor signaling pathway,
ENSSSCG00000000150	APOL2	promoter	430	207	135.014	63.6424	-1.08505	Down	4.1325e-20	6.26553e-18	apolipoprotein L, 2	GO:0002526~acute inflammatory response,GO:0006869~lipid transport,GO:0006952~defense response,GO:0006953~acute-phase response,GO:0006954~inflammatory response,GO:0007565~female pregnancy,GO:0008202~steroid metabolic process,GO:0008203~cholesterol metabolic process,GO:0009611~response to wounding,GO:0010876~lipid localization,GO:0016125~sterol metabolic process,GO:0032504~multicellular organism re…
ENSSSCG00000010649	VWA2	promoter	83	40	26.0608	12.298	-1.08346	Down	5.93344e-05	0.000669029	von Willebrand factor A domain containing 2
ENSSSCG00000014876	MYO7A	promoter	329	159	103.301	48.8847	-1.0794	Down	1.26844e-15	1.17061e-13	myosin VIIA	GO:0000902~cell morphogenesis,GO:0000904~cell morphogenesis involved in differentiation,GO:0001654~eye development,GO:0001754~eye photoreceptor cell differentiation,GO:0001845~phagolysosome formation,GO:0002093~auditory receptor cell morphogenesis,GO:0006897~endocytosis,GO:0006906~vesicle fusion,GO:0006909~phagocytosis,GO:0006944~membrane fusion,GO:0007033~vacuole organization,GO:0007040~lysosome…
ENSSSCG00000014819	ATG16L2	promoter	390	189	122.454	58.1083	-1.07542	Down	3.85418e-18	4.84799e-16	ATG16 autophagy related 16-like 2 (S. cerevisiae)	GO:0006914~autophagy,GO:0008104~protein localization,GO:0015031~protein transport,GO:0045184~establishment of protein localization,
ENSSSCG00000013032	GPR137	promoter	315	153	98.9055	47.04	-1.07216	Down	7.11384e-15	5.75239e-13
ENSSSCG00000013540	PSPN	promoter	214	104	67.1929	31.9749	-1.07137	Down	1.48362e-10	6.71824e-09	persephin	GO:0001655~urogenital system development,GO:0001656~metanephros development,GO:0001657~ureteric bud development,GO:0001658~branching involved in ureteric bud morphogenesis,GO:0001763~morphogenesis of a branching structure,GO:0001822~kidney development,GO:0002009~morphogenesis of an epithelium,GO:0035239~tube morphogenesis,GO:0035295~tube development,GO:0048729~tissue morphogenesis,GO:0048754~bran…
ENSSSCG00000002881	FFAR2	promoter	107	52	33.5965	15.9875	-1.07137	Down	6.11316e-06	9.41992e-05	free fatty acid receptor 2	GO:0007166~cell surface receptor linked signal transduction,GO:0007186~G-protein coupled receptor protein signaling pathway,
ENSSSCG00000006114	S100A16	promoter	150	73	47.0979	22.4439	-1.06934	Down	8.71078e-08	2.11917e-06	S100 calcium binding protein A16	GO:0010035~response to inorganic substance,GO:0010038~response to metal ion,GO:0051592~response to calcium ion,
ENSSSCG00000006820	EPS8L3	promoter	152	74	47.7258	22.7514	-1.06881	Down	7.23022e-08	1.79498e-06
ENSSSCG00000001341	HLA-A	promoter	123	60	38.6202	18.4471	-1.06596	Down	1.35793e-06	2.46356e-05	major histocompatibility complex, class I, A	GO:0002474~antigen processing and presentation of peptide antigen via MHC class I,GO:0006955~immune response,GO:0019882~antigen processing and presentation,GO:0048002~antigen processing and presentation of peptide antigen,
ENSSSCG00000010069	DERL3	promoter	84	41	26.3748	12.6055	-1.06511	Down	6.77466e-05	0.000754859	Der1-like domain family, member 3	GO:0006508~proteolysis,GO:0006511~ubiquitin-dependent protein catabolic process,GO:0006984~ER-nuclear signaling pathway,GO:0006986~response to unfolded protein,GO:0009057~macromolecule catabolic process,GO:0010033~response to organic substance,GO:0010498~proteasomal protein catabolic process,GO:0019941~modification-dependent protein catabolic process,GO:0030163~protein catabolic process,GO:003043…
ENSSSCG00000011211	THRB	promoter	266	130	83.5202	39.9686	-1.06326	Down	1.23403e-12	7.53779e-11	thyroid hormone receptor, beta (erythroblastic leukemia viral (v-erb-a) oncogene homolog 2, avian)	GO:0006350~transcription,GO:0006351~transcription, DNA-dependent,GO:0006355~regulation of transcription, DNA-dependent,GO:0006357~regulation of transcription from RNA polymerase II promoter,GO:0008016~regulation of heart contraction,GO:0009890~negative regulation of biosynthetic process,GO:0009891~positive regulation of biosynthetic process,GO:0010557~positive regulation of macromolecule biosynth…
ENSSSCG00000010063	DDTL	promoter	135	66	42.3881	20.2918	-1.06276	Down	4.41256e-07	9.07139e-06
ENSSSCG00000007730	CALN1	promoter	261	128	81.9503	39.3537	-1.05825	Down	2.43166e-12	1.42386e-10	calneuron 1
ENSSSCG00000017958	SENP3	promoter	165	81	51.8076	24.9035	-1.05682	Down	2.68926e-08	7.41336e-07	SUMO1/sentrin/SMT3 specific peptidase 3	GO:0006508~proteolysis,GO:0009057~macromolecule catabolic process,GO:0019941~modification-dependent protein catabolic process,GO:0030163~protein catabolic process,GO:0043632~modification-dependent macromolecule catabolic process,GO:0044257~cellular protein catabolic process,GO:0044265~cellular macromolecule catabolic process,GO:0051603~proteolysis involved in cellular protein catabolic process,
ENSSSCG00000003558	RPS6KA1	promoter	124	61	38.9342	18.7545	-1.0538	Down	1.54312e-06	2.7612e-05	ribosomal protein S6 kinase, 90kDa, polypeptide 1	GO:0006468~protein amino acid phosphorylation,GO:0006793~phosphorus metabolic process,GO:0006796~phosphate metabolic process,GO:0007242~intracellular signaling cascade,GO:0007243~protein kinase cascade,GO:0016310~phosphorylation,
ENSSSCG00000012088	POFUT2	promoter	187	92	58.7153	28.2855	-1.05367	Down	3.4867e-09	1.1678e-07	protein O-fucosyltransferase 2	GO:0005996~monosaccharide metabolic process,GO:0006004~fucose metabolic process,GO:0019318~hexose metabolic process,
ENSSSCG00000008652	MYT1L	promoter	630	310	197.811	95.3098	-1.05343	Down	1.88268e-27	5.7089e-25	myelin transcription factor 1-like	GO:0006350~transcription,GO:0006355~regulation of transcription, DNA-dependent,GO:0045449~regulation of transcription,GO:0051252~regulation of RNA metabolic process,
ENSSSCG00000003846	GLIS1	promoter	191	94	59.9713	28.9004	-1.05318	Down	2.4065e-09	8.289e-08	GLIS family zinc finger 1	GO:0000122~negative regulation of transcription from RNA polymerase II promoter,GO:0006350~transcription,GO:0006355~regulation of transcription, DNA-dependent,GO:0006357~regulation of transcription from RNA polymerase II promoter,GO:0009890~negative regulation of biosynthetic process,GO:0009891~positive regulation of biosynthetic process,GO:0010557~positive regulation of macromolecule biosyntheti…
ENSSSCG00000012753	CNGA2	promoter	136	67	42.7021	20.5992	-1.05172	Down	5.00992e-07	1.01278e-05	cyclic nucleotide gated channel alpha 2	GO:0006811~ion transport,GO:0007600~sensory perception,GO:0007606~sensory perception of chemical stimulus,GO:0007608~sensory perception of smell,GO:0050877~neurological system process,GO:0050890~cognition,GO:0055085~transmembrane transport,
ENSSSCG00000000251	KRT1	promoter	91	45	28.5727	13.8353	-1.04628	Down	4.34694e-05	0.000510127	keratin 1	GO:0001867~complement activation, lectin pathway,GO:0002252~immune effector process,GO:0002253~activation of immune response,GO:0002526~acute inflammatory response,GO:0002541~activation of plasma proteins involved in acute inflammatory response,GO:0002684~positive regulation of immune system process,GO:0006508~proteolysis,GO:0006952~defense response,GO:0006954~inflammatory response,GO:0006955~imm…
ENSSSCG00000002033	CEBPE	promoter	204	101	64.0531	31.0526	-1.04455	Down	8.96544e-10	3.36075e-08	CCAAT/enhancer binding protein (C/EBP), epsilon	GO:0001816~cytokine production,GO:0002520~immune system development,GO:0002521~leukocyte differentiation,GO:0002573~myeloid leukocyte differentiation,GO:0006350~transcription,GO:0006355~regulation of transcription, DNA-dependent,GO:0006897~endocytosis,GO:0006909~phagocytosis,GO:0006952~defense response,GO:0009617~response to bacterium,GO:0010324~membrane invagination,GO:0016044~membrane organizat…
ENSSSCG00000011851	MUC20	promoter	103	51	32.3405	15.68	-1.04442	Down	1.3917e-05	0.000189667	mucin 20, cell surface associated	GO:0006461~protein complex assembly,GO:0043933~macromolecular complex subunit organization,GO:0051259~protein oligomerization,GO:0051260~protein homooligomerization,GO:0065003~macromolecular complex assembly,GO:0070271~protein complex biogenesis,
ENSSSCG00000017500	TCAP	promoter	113	56	35.4804	17.2173	-1.04316	Down	5.41032e-06	8.45973e-05	titin-cap (telethonin)	GO:0001756~somitogenesis,GO:0003002~regionalization,GO:0003007~heart morphogenesis,GO:0003009~skeletal muscle contraction,GO:0003012~muscle system process,GO:0003013~circulatory system process,GO:0003015~heart process,GO:0006461~protein complex assembly,GO:0006936~muscle contraction,GO:0006941~striated muscle contraction,GO:0007010~cytoskeleton organization,GO:0007015~actin filament organization,…
ENSSSCG00000015744	EPB41L5	promoter	135	67	42.3881	20.5992	-1.04107	Down	6.84256e-07	1.34018e-05	erythrocyte membrane protein band 4.1 like 5	GO:0007498~mesoderm development,GO:0048318~axial mesoderm development,GO:0048339~paraxial mesoderm development,
ENSSSCG00000003357	ACTRT2	promoter	181	90	56.8314	27.6706	-1.03833	Down	9.38034e-09	2.82425e-07
ENSSSCG00000001765	ADAMTS7	promoter	187	93	58.7153	28.593	-1.03807	Down	5.3739e-09	1.71209e-07	similar to hCG1991431; similar to COMPase; ADAM metallopeptidase with thrombospondin type 1 motif, 7	GO:0006508~proteolysis,GO:0007166~cell surface receptor linked signal transduction,GO:0007229~integrin-mediated signaling pathway,
ENSSSCG00000006834	MYBPHL	promoter	96	48	30.1426	14.7577	-1.03034	Down	3.36252e-05	0.000409899
ENSSSCG00000004037	MAP3K4	promoter	205	103	64.3671	31.6675	-1.02332	Down	1.54922e-09	5.51517e-08	mitogen-activated protein kinase kinase kinase 4	GO:0000165~MAPKKK cascade,GO:0000186~activation of MAPKK activity,GO:0006468~protein amino acid phosphorylation,GO:0006793~phosphorus metabolic process,GO:0006796~phosphate metabolic process,GO:0007242~intracellular signaling cascade,GO:0007243~protein kinase cascade,GO:0007254~JNK cascade,GO:0016310~phosphorylation,GO:0019220~regulation of phosphate metabolic process,GO:0031098~stress-activated …
ENSSSCG00000017237	CD300LB	promoter	167	84	52.4356	25.8259	-1.02173	Down	5.28256e-08	1.35708e-06	CD300 molecule-like family member b	GO:0006955~immune response,
ENSSSCG00000004894	SERPINB5	promoter	89	45	27.9447	13.8353	-1.01422	Down	8.12456e-05	0.000874291	serpin peptidase inhibitor, clade B (ovalbumin), member 5	GO:0006928~cell motion,
ENSSSCG00000013986	AC148477.2	promoter	332	168	104.243	51.6518	-1.01306	Down	2.39896e-14	1.8186e-12
ENSSSCG00000008597	HS1BP3	promoter	215	109	67.5069	33.5122	-1.01035	Down	9.32596e-10	3.48053e-08	HCLS1 binding protein 3
ENSSSCG00000003198	FUZ	promoter	142	72	44.586	22.1365	-1.01016	Down	6.73242e-07	1.32166e-05
ENSSSCG00000004091	AKAP12	promoter	142	72	44.586	22.1365	-1.01016	Down	6.73242e-07	1.32013e-05	A kinase (PRKA) anchor protein 12	GO:0006605~protein targeting,GO:0006886~intracellular protein transport,GO:0007166~cell surface receptor linked signal transduction,GO:0007186~G-protein coupled receptor protein signaling pathway,GO:0008104~protein localization,GO:0015031~protein transport,GO:0034613~cellular protein localization,GO:0045184~establishment of protein localization,GO:0046907~intracellular transport,GO:0070727~cellul…
ENSSSCG00000009307	MTIF3	promoter	305	155	95.7657	47.6549	-1.00688	Down	3.51784e-13	2.30643e-11	mitochondrial translational initiation factor 3	GO:0006412~translation,GO:0006413~translational initiation,GO:0006417~regulation of translation,GO:0006446~regulation of translational initiation,GO:0010608~posttranscriptional regulation of gene expression,GO:0022411~cellular component disassembly,GO:0032268~regulation of cellular protein metabolic process,GO:0032790~ribosome disassembly,GO:0032984~macromolecular complex disassembly,GO:0032988~r…
ENSSSCG00000002457	ITPK1	promoter	234	119	73.4727	36.5867	-1.00589	Down	1.98031e-10	8.62249e-09	inositol 1,3,4-triphosphate 5/6 kinase	GO:0006020~inositol metabolic process,GO:0019751~polyol metabolic process,GO:0032957~inositol trisphosphate metabolic process,GO:0043647~inositol phosphate metabolic process,
ENSSSCG00000006220	ARMC1	promoter	259	132	81.3223	40.5835	-1.00276	Down	2.42354e-11	1.23216e-09	armadillo repeat containing 1	GO:0006811~ion transport,GO:0006812~cation transport,GO:0030001~metal ion transport,
ENSSSCG00000017562	CACNA1G	promoter	149	76	46.7839	23.3663	-1.00158	Down	4.30798e-07	8.9212e-06	calcium channel, voltage-dependent, T type, alpha 1G subunit	GO:0002027~regulation of heart rate,GO:0003012~muscle system process,GO:0003013~circulatory system process,GO:0003018~vascular process in circulatory system,GO:0006811~ion transport,GO:0006812~cation transport,GO:0006816~calcium ion transport,GO:0006873~cellular ion homeostasis,GO:0006874~cellular calcium ion homeostasis,GO:0006875~cellular metal ion homeostasis,GO:0006936~muscle contraction,GO:0…
ENSSSCG00000016659	KIAA0895	promoter	96	49	30.1426	15.0651	-1.00059	Down	5.1537e-05	0.000594531

## Sheet: Table S2
Table S2. List of DEGs in BMMSCs and UCMSCs
GeneID	Gene_symbol	BMMSCs-reads	UCMSCs-reads	BMMSCs-RPKM	UCMSCs-RPKM	log2 Ratio(UCMSCs/BMMSCs)	Up-Down-Regulation(UCMSCs/BMMSCs)	P-value	FDR	Gene Name	Species	GOTERM_BP_FAT	GOTERM_MF_FAT
ENSSSCG00000016718	NPY	0	281	0.001	19.6045	14.2589	Up	1.44463e-83	2.63178e-82	neuropeptide Y	Homo sapiens	GO:0003013~circulatory system process,GO:0006811~ion transport,GO:0006812~cation transport,GO:0006816~calcium ion transport,GO:0006928~cell motion,GO:0007166~cell surface receptor linked signal transduction,GO:0007186~G-protein coupled receptor protein signaling pathway,GO:0007187~G-protein signaling, coupled to cyclic nucleotide second messenger,GO:0007218~neuropeptide signaling pathway,GO:00072…	GO:0005179~hormone activity,GO:0005184~neuropeptide hormone activity,GO:0005246~calcium channel regulator activity,GO:0016247~channel regulator activity,GO:0031841~neuropeptide Y receptor binding,
ENSSSCG00000017005	KCNMB1	0	285	0.001	16.7051	14.028	Up	9.55976e-85	1.75266e-83	potassium large conductance calcium-activated channel, subfamily M, beta member 1	Homo sapiens	GO:0006811~ion transport,GO:0006812~cation transport,GO:0006813~potassium ion transport,GO:0007267~cell-cell signaling,GO:0007268~synaptic transmission,GO:0010035~response to inorganic substance,GO:0010038~response to metal ion,GO:0015672~monovalent inorganic cation transport,GO:0019226~transmission of nerve impulse,GO:0030001~metal ion transport,GO:0050877~neurological system process,GO:0051592~…	GO:0005216~ion channel activity,GO:0005227~calcium activated cation channel activity,GO:0005261~cation channel activity,GO:0005267~potassium channel activity,GO:0015267~channel activity,GO:0015269~calcium-activated potassium channel activity,GO:0015459~potassium channel regulator activity,GO:0016247~channel regulator activity,GO:0022803~passive transmembrane transporter activity,GO:0022836~gated …
ENSSSCG00000001165	HIST1H2BH	0	98	0.001	12.5109	13.6109	Up	1.29758e-29	1.0398e-28	histone cluster 1, H2bh	Homo sapiens	GO:0006323~DNA packaging,GO:0006325~chromatin organization,GO:0006333~chromatin assembly or disassembly,GO:0006334~nucleosome assembly,GO:0031497~chromatin assembly,GO:0034621~cellular macromolecular complex subunit organization,GO:0034622~cellular macromolecular complex assembly,GO:0034728~nucleosome organization,GO:0043933~macromolecular complex subunit organization,GO:0051276~chromosome organi…	GO:0003677~DNA binding,
ENSSSCG00000016689	NYX	0	575	0.001	11.5348	13.4937	Up	3.0238e-170	1.00273e-168	nyctalopin	Homo sapiens	GO:0007600~sensory perception,GO:0007601~visual perception,GO:0050877~neurological system process,GO:0050890~cognition,GO:0050953~sensory perception of light stimulus,
ENSSSCG00000000253	KRT18	0	273	0.001	10.6337	13.3764	Up	3.29894e-81	5.89061e-80	keratin 18; keratin 18 pseudogene 26; keratin 18 pseudogene 19	Homo sapiens	GO:0006886~intracellular protein transport,GO:0006892~post-Golgi vesicle-mediated transport,GO:0006893~Golgi to plasma membrane transport,GO:0006915~apoptosis,GO:0007049~cell cycle,GO:0008104~protein localization,GO:0008219~cell death,GO:0010941~regulation of cell death,GO:0012501~programmed cell death,GO:0015031~protein transport,GO:0016192~vesicle-mediated transport,GO:0016265~death,GO:0019221~…	GO:0005198~structural molecule activity,
ENSSSCG00000015887	ITGB6	0	107	0.001	10.0735	13.2983	Up	2.88198e-32	2.46303e-31	integrin, beta 6	Homo sapiens	GO:0006952~defense response,GO:0006954~inflammatory response,GO:0007155~cell adhesion,GO:0007160~cell-matrix adhesion,GO:0007166~cell surface receptor linked signal transduction,GO:0007229~integrin-mediated signaling pathway,GO:0009611~response to wounding,GO:0022610~biological adhesion,GO:0031589~cell-substrate adhesion,	GO:0005178~integrin binding,GO:0032403~protein complex binding,
ENSSSCG00000014766	OR51E1	0	162	0.001	8.27253	13.0141	Up	1.75466e-48	2.03654e-47	olfactory receptor, family 51, subfamily E, member 1	Homo sapiens	GO:0007166~cell surface receptor linked signal transduction,GO:0007186~G-protein coupled receptor protein signaling pathway,GO:0007600~sensory perception,GO:0007606~sensory perception of chemical stimulus,GO:0007608~sensory perception of smell,GO:0050877~neurological system process,GO:0050890~cognition,	GO:0004984~olfactory receptor activity,
ENSSSCG00000008115	MAL	0	101	0.001	5.37129	12.3911	Up	1.69299e-30	1.38914e-29	mal, T-cell differentiation protein	Homo sapiens	GO:0001508~regulation of action potential,GO:0001766~membrane raft polarization,GO:0006873~cellular ion homeostasis,GO:0006917~induction of apoptosis,GO:0007272~ensheathment of neurons,GO:0008104~protein localization,GO:0008105~asymmetric protein localization,GO:0008366~axon ensheathment,GO:0010941~regulation of cell death,GO:0010942~positive regulation of cell death,GO:0012502~induction of progr…	GO:0005198~structural molecule activity,GO:0008047~enzyme activator activity,GO:0008289~lipid binding,GO:0015267~channel activity,GO:0016504~peptidase activator activity,GO:0019911~structural constituent of myelin sheath,GO:0022803~passive transmembrane transporter activity,
ENSSSCG00000015913	SCN9A	0	459	0.001	5.02448	12.2948	Up	4.79194e-136	1.33654e-134	sodium channel, voltage-gated, type IX, alpha subunit	Homo sapiens	GO:0006811~ion transport,GO:0006812~cation transport,GO:0006814~sodium ion transport,GO:0006952~defense response,GO:0006954~inflammatory response,GO:0007610~behavior,GO:0009611~response to wounding,GO:0009791~post-embryonic development,GO:0015672~monovalent inorganic cation transport,GO:0030001~metal ion transport,GO:0033555~multicellular organismal response to stress,GO:0048265~response to pain,…	GO:0005216~ion channel activity,GO:0005244~voltage-gated ion channel activity,GO:0005248~voltage-gated sodium channel activity,GO:0005261~cation channel activity,GO:0005272~sodium channel activity,GO:0015267~channel activity,GO:0022803~passive transmembrane transporter activity,GO:0022832~voltage-gated channel activity,GO:0022836~gated channel activity,GO:0022838~substrate specific channel activi…
ENSSSCG00000006948	C8orf73	1	4908	0.0278064	132.603	12.2194	Up	0	0
ENSSSCG00000008429	EPCAM	0	161	0.001	4.73267	12.2084	Up	3.45956e-48	3.99599e-47
ENSSSCG00000016184	CXCR2	0	88	0.001	4.42879	12.1127	Up	1.15188e-26	8.66591e-26	interleukin 8 receptor, beta	Homo sapiens	GO:0001775~cell activation,GO:0002274~myeloid leukocyte activation,GO:0006915~apoptosis,GO:0006928~cell motion,GO:0006935~chemotaxis,GO:0006952~defense response,GO:0006954~inflammatory response,GO:0006968~cellular defense response,GO:0007166~cell surface receptor linked signal transduction,GO:0007186~G-protein coupled receptor protein signaling pathway,GO:0007200~activation of phospholipase C act…	GO:0001653~peptide receptor activity,GO:0004896~cytokine receptor activity,GO:0004918~interleukin-8 receptor activity,GO:0004950~chemokine receptor activity,GO:0008528~peptide receptor activity, G-protein coupled,GO:0016494~C-X-C chemokine receptor activity,GO:0019955~cytokine binding,GO:0019956~chemokine binding,GO:0019958~C-X-C chemokine binding,GO:0019959~interleukin-8 binding,GO:0042277~pepti…
ENSSSCG00000003451	PDPN	0	69	0.001	4.31955	12.0767	Up	4.6039e-21	2.96861e-20	podoplanin	Homo sapiens	GO:0000902~cell morphogenesis,GO:0001944~vasculature development,GO:0001945~lymph vessel development,GO:0001946~lymphangiogenesis,GO:0006631~fatty acid metabolic process,GO:0006690~icosanoid metabolic process,GO:0006692~prostanoid metabolic process,GO:0006693~prostaglandin metabolic process,GO:0006865~amino acid transport,GO:0006952~defense response,GO:0006954~inflammatory response,GO:0007049~cel…	GO:0005275~amine transmembrane transporter activity,GO:0005372~water transporter activity,GO:0008517~folic acid transporter activity,GO:0015171~amino acid transmembrane transporter activity,GO:0015250~water channel activity,GO:0015267~channel activity,GO:0022803~passive transmembrane transporter activity,GO:0022838~substrate specific channel activity,GO:0051183~vitamin transporter activity,GO:005…
ENSSSCG00000017432	KRT17	0	97	0.001	3.61928	11.8215	Up	2.55836e-29	2.03425e-28	keratin 17; keratin 17 pseudogene 3	Homo sapiens	GO:0007398~ectoderm development,GO:0008544~epidermis development,	GO:0005198~structural molecule activity,GO:0005200~structural constituent of cytoskeleton,
ENSSSCG00000009489	GPC6	0	33	0.001	3.10079	11.5984	Up	1.89193e-10	7.57192e-10	glypican 6	Homo sapiens		GO:0001948~glycoprotein binding,GO:0043394~proteoglycan binding,GO:0043395~heparan sulfate proteoglycan binding,
ENSSSCG00000013886	B3GNT3	0	64	0.001	2.65851	11.3764	Up	1.37171e-19	8.42578e-19	UDP-GlcNAc:betaGal beta-1,3-N-acetylglucosaminyltransferase 3	Homo sapiens	GO:0006486~protein amino acid glycosylation,GO:0009100~glycoprotein metabolic process,GO:0009101~glycoprotein biosynthetic process,GO:0043413~biopolymer glycosylation,GO:0070085~glycosylation,	GO:0008378~galactosyltransferase activity,
ENSSSCG00000008741	FGFBP1	0	37	0.001	2.52361	11.3013	Up	1.25198e-11	5.34038e-11	fibroblast growth factor binding protein 1	Homo sapiens	GO:0007267~cell-cell signaling,GO:0008285~negative regulation of cell proliferation,GO:0042127~regulation of cell proliferation,	GO:0001871~pattern binding,GO:0005539~glycosaminoglycan binding,GO:0008201~heparin binding,GO:0019838~growth factor binding,GO:0030246~carbohydrate binding,GO:0030247~polysaccharide binding,
ENSSSCG00000017537	HOXB8	0	47	0.001	2.38259	11.2183	Up	1.41034e-14	6.95839e-14	homeobox B8	Homo sapiens	GO:0001501~skeletal system development,GO:0003002~regionalization,GO:0006350~transcription,GO:0006355~regulation of transcription, DNA-dependent,GO:0007389~pattern specification process,GO:0007600~sensory perception,GO:0007610~behavior,GO:0007625~grooming behavior,GO:0007626~locomotory behavior,GO:0008344~adult locomotory behavior,GO:0009792~embryonic development ending in birth or egg hatching,G…	GO:0003677~DNA binding,GO:0003700~transcription factor activity,GO:0030528~transcription regulator activity,GO:0043565~sequence-specific DNA binding,
ENSSSCG00000010538	NKX2-3	0	22	0.001	2.28758	11.1596	Up	3.31134e-07	1.07287e-06	NK2 transcription factor related, locus 3 (Drosophila)	Homo sapiens	GO:0001775~cell activation,GO:0001776~leukocyte homeostasis,GO:0002009~morphogenesis of an epithelium,GO:0002263~cell activation during immune response,GO:0002285~lymphocyte activation during immune response,GO:0002312~B cell activation during immune response,GO:0002313~mature B cell differentiation during immune response,GO:0002317~plasma cell differentiation,GO:0002335~mature B cell differentia…	GO:0003677~DNA binding,GO:0003700~transcription factor activity,GO:0016563~transcription activator activity,GO:0030528~transcription regulator activity,GO:0043565~sequence-specific DNA binding,
ENSSSCG00000015900	FIGN	0	106	0.001	2.26923	11.148	Up	5.68222e-32	4.83039e-31	fidgetin	Homo sapiens		GO:0000166~nucleotide binding,GO:0001882~nucleoside binding,GO:0001883~purine nucleoside binding,GO:0005524~ATP binding,GO:0017076~purine nucleotide binding,GO:0030554~adenyl nucleotide binding,GO:0032553~ribonucleotide binding,GO:0032555~purine ribonucleotide binding,GO:0032559~adenyl ribonucleotide binding,
ENSSSCG00000017070	HAND1	0	26	0.001	2.09577	11.0333	Up	2.19126e-08	7.74665e-08	heart and neural crest derivatives expressed 1	Homo sapiens	GO:0000122~negative regulation of transcription from RNA polymerase II promoter,GO:0001525~angiogenesis,GO:0001568~blood vessel development,GO:0001701~in utero embryonic development,GO:0001704~formation of primary germ layer,GO:0001707~mesoderm formation,GO:0001824~blastocyst development,GO:0001825~blastocyst formation,GO:0001829~trophectodermal cell differentiation,GO:0001890~placenta developmen…	GO:0003677~DNA binding,GO:0003700~transcription factor activity,GO:0003712~transcription cofactor activity,GO:0003713~transcription coactivator activity,GO:0008134~transcription factor binding,GO:0010843~promoter binding,GO:0016563~transcription activator activity,GO:0016564~transcription repressor activity,GO:0030528~transcription regulator activity,GO:0042802~identical protein binding,GO:004280…
ENSSSCG00000000668	APOBEC1	0	30	0.001	2.04617	10.9987	Up	1.45006e-09	5.52829e-09	apolipoprotein B mRNA editing enzyme, catalytic polypeptide 1	Homo sapiens	GO:0002252~immune effector process,GO:0006396~RNA processing,GO:0006397~mRNA processing,GO:0006952~defense response,GO:0006955~immune response,GO:0006970~response to osmotic stress,GO:0008104~protein localization,GO:0009314~response to radiation,GO:0009451~RNA modification,GO:0009615~response to virus,GO:0009628~response to abiotic stimulus,GO:0009719~response to endogenous stimulus,GO:0009725~re…	GO:0003723~RNA binding,GO:0004126~cytidine deaminase activity,GO:0008270~zinc ion binding,GO:0016814~hydrolase activity, acting on carbon-nitrogen (but not peptide) bonds, in cyclic amidines,GO:0017091~AU-rich element binding,GO:0019239~deaminase activity,GO:0043167~ion binding,GO:0043169~cation binding,GO:0046872~metal ion binding,GO:0046914~transition metal ion binding,
ENSSSCG00000001176	HIST1H2AI	0	15	0.001	1.85661	10.8585	Up	3.83526e-05	0.000102941
ENSSSCG00000015246	ST14	0	113	0.001	1.80029	10.814	Up	4.906e-34	4.37196e-33	suppression of tumorigenicity 14 (colon carcinoma)	Homo sapiens	GO:0006508~proteolysis,	GO:0004175~endopeptidase activity,GO:0004252~serine-type endopeptidase activity,GO:0008233~peptidase activity,GO:0008236~serine-type peptidase activity,GO:0017171~serine hydrolase activity,GO:0070011~peptidase activity, acting on L-amino acid peptides,
ENSSSCG00000017700	CCL3L1	0	31	0.001	1.7976	10.8119	Up	7.3546e-10	2.85457e-09	chemokine (C-C motif) ligand 3-like 3; chemokine (C-C motif) ligand 3-like 1	Homo sapiens	GO:0006935~chemotaxis,GO:0006952~defense response,GO:0006954~inflammatory response,GO:0006955~immune response,GO:0007610~behavior,GO:0007626~locomotory behavior,GO:0008285~negative regulation of cell proliferation,GO:0009611~response to wounding,GO:0042127~regulation of cell proliferation,GO:0042330~taxis,	GO:0005125~cytokine activity,GO:0008009~chemokine activity,GO:0042379~chemokine receptor binding,
ENSSSCG00000011991	EPHA6	0	38	0.001	1.665	10.7013	Up	6.34992e-12	2.74769e-11	EPH receptor A6	Homo sapiens	GO:0006468~protein amino acid phosphorylation,GO:0006793~phosphorus metabolic process,GO:0006796~phosphate metabolic process,GO:0007166~cell surface receptor linked signal transduction,GO:0007167~enzyme linked receptor protein signaling pathway,GO:0007169~transmembrane receptor protein tyrosine kinase signaling pathway,GO:0016310~phosphorylation,	GO:0000166~nucleotide binding,GO:0001882~nucleoside binding,GO:0001883~purine nucleoside binding,GO:0004672~protein kinase activity,GO:0004713~protein tyrosine kinase activity,GO:0004714~transmembrane receptor protein tyrosine kinase activity,GO:0005003~ephrin receptor activity,GO:0005524~ATP binding,GO:0017076~purine nucleotide binding,GO:0030554~adenyl nucleotide binding,GO:0032553~ribonucleoti…
ENSSSCG00000008118	PROM2	0	40	0.001	1.64893	10.6873	Up	1.63348e-12	7.2761e-12
ENSSSCG00000004338	FUT9	0	35	0.001	1.57895	10.6247	Up	4.86688e-11	2.01392e-10	fucosyltransferase 9 (alpha (1,3) fucosyltransferase)	Homo sapiens	GO:0005996~monosaccharide metabolic process,GO:0006004~fucose metabolic process,GO:0006486~protein amino acid glycosylation,GO:0009100~glycoprotein metabolic process,GO:0009101~glycoprotein biosynthetic process,GO:0016052~carbohydrate catabolic process,GO:0019317~fucose catabolic process,GO:0019318~hexose metabolic process,GO:0019320~hexose catabolic process,GO:0042354~L-fucose metabolic process,…	GO:0008417~fucosyltransferase activity,GO:0017083~4-galactosyl-N-acetylglucosaminide 3-alpha-L-fucosyltransferase activity,GO:0046920~alpha(1,3)-fucosyltransferase activity,
ENSSSCG00000000206	FAIM2	0	32	0.001	1.46255	10.5143	Up	3.7302e-10	1.47365e-09	Fas apoptotic inhibitory molecule 2	Homo sapiens	GO:0006915~apoptosis,GO:0006916~anti-apoptosis,GO:0008219~cell death,GO:0010941~regulation of cell death,GO:0012501~programmed cell death,GO:0016265~death,GO:0042981~regulation of apoptosis,GO:0043066~negative regulation of apoptosis,GO:0043067~regulation of programmed cell death,GO:0043069~negative regulation of programmed cell death,GO:0060548~negative regulation of cell death,
ENSSSCG00000017383	AOC3	2	2854	0.0497182	68.9357	10.4373	Up	0	0	amine oxidase, copper containing 3 (vascular adhesion protein 1)	Homo sapiens	GO:0006952~defense response,GO:0006954~inflammatory response,GO:0007155~cell adhesion,GO:0009611~response to wounding,GO:0022610~biological adhesion,GO:0055114~oxidation reduction,	GO:0005507~copper ion binding,GO:0005509~calcium ion binding,GO:0008131~amine oxidase activity,GO:0016638~oxidoreductase activity, acting on the CH-NH2 group of donors,GO:0016641~oxidoreductase activity, acting on the CH-NH2 group of donors, oxygen as acceptor,GO:0042802~identical protein binding,GO:0042803~protein homodimerization activity,GO:0043167~ion binding,GO:0043169~cation binding,GO:0046…
ENSSSCG00000001940	FOXA1	0	47	0.001	1.37084	10.4208	Up	1.41034e-14	6.96077e-14	forkhead box A1	Homo sapiens	GO:0000122~negative regulation of transcription from RNA polymerase II promoter,GO:0001655~urogenital system development,GO:0001708~cell fate specification,GO:0001763~morphogenesis of a branching structure,GO:0002064~epithelial cell development,GO:0002070~epithelial cell maturation,GO:0003006~reproductive developmental process,GO:0006350~transcription,GO:0006355~regulation of transcription, DNA-d…	GO:0003677~DNA binding,GO:0003700~transcription factor activity,GO:0030528~transcription regulator activity,GO:0043565~sequence-specific DNA binding,
ENSSSCG00000015363	AGR2	0	22	0.001	1.35293	10.4019	Up	3.31134e-07	1.07263e-06	anterior gradient homolog 2 (Xenopus laevis)	Homo sapiens	GO:0007589~body fluid secretion,GO:0046903~secretion,GO:0050878~regulation of body fluid levels,GO:0070254~mucus secretion,
ENSSSCG00000013088	LRRC10B	0	21	0.001	1.32143	10.3679	Up	6.52876e-07	2.07238e-06
ENSSSCG00000005850	SLC34A3	0	13	0.001	1.26289	10.3025	Up	0.00014909	0.000377234	solute carrier family 34 (sodium phosphate), member 3	Homo sapiens	GO:0006811~ion transport,GO:0006812~cation transport,GO:0006814~sodium ion transport,GO:0006817~phosphate transport,GO:0006820~anion transport,GO:0006873~cellular ion homeostasis,GO:0015672~monovalent inorganic cation transport,GO:0015698~inorganic anion transport,GO:0019725~cellular homeostasis,GO:0030001~metal ion transport,GO:0030002~cellular anion homeostasis,GO:0030319~cellular di-, tri-vale…	GO:0005436~sodium:phosphate symporter activity,GO:0008509~anion transmembrane transporter activity,GO:0015103~inorganic anion transmembrane transporter activity,GO:0015114~phosphate transmembrane transporter activity,GO:0015293~symporter activity,GO:0015294~solute:cation symporter activity,GO:0015296~anion:cation symporter activity,GO:0031402~sodium ion binding,GO:0031420~alkali metal ion binding…
ENSSSCG00000017540	HOXB5	0	21	0.001	1.26122	10.3006	Up	6.52876e-07	2.07284e-06	homeobox B5	Homo sapiens	GO:0001501~skeletal system development,GO:0003002~regionalization,GO:0006350~transcription,GO:0006355~regulation of transcription, DNA-dependent,GO:0007389~pattern specification process,GO:0009792~embryonic development ending in birth or egg hatching,GO:0009952~anterior/posterior pattern formation,GO:0030855~epithelial cell differentiation,GO:0043009~chordate embryonic development,GO:0045446~endo…	GO:0003677~DNA binding,GO:0003700~transcription factor activity,GO:0030528~transcription regulator activity,GO:0043565~sequence-specific DNA binding,
ENSSSCG00000015467	ARHGEF35	0	20	0.001	1.16389	10.1847	Up	1.28724e-06	3.98406e-06
ENSSSCG00000010557	PAX2	0	12	0.001	1.12108	10.1307	Up	0.000293952	0.000716073	paired box 2	Homo sapiens	GO:0000122~negative regulation of transcription from RNA polymerase II promoter,GO:0000902~cell morphogenesis,GO:0000904~cell morphogenesis involved in differentiation,GO:0001654~eye development,GO:0001655~urogenital system development,GO:0001656~metanephros development,GO:0001657~ureteric bud development,GO:0001658~branching involved in ureteric bud morphogenesis,GO:0001709~cell fate determinati…	GO:0003677~DNA binding,
ENSSSCG00000012848	EPS8L2	0	63	0.001	1.07349	10.0681	Up	2.7045e-19	1.6458e-18
ENSSSCG00000014982	MMP7	0	27	0.001	1.0475	10.0327	Up	1.11139e-08	4.00681e-08	matrix metallopeptidase 7 (matrilysin, uterine)	Homo sapiens	GO:0006508~proteolysis,GO:0030574~collagen catabolic process,GO:0032963~collagen metabolic process,GO:0042127~regulation of cell proliferation,GO:0044236~multicellular organismal metabolic process,GO:0044243~multicellular organismal catabolic process,GO:0044259~multicellular organismal macromolecule metabolic process,	GO:0004175~endopeptidase activity,GO:0004222~metalloendopeptidase activity,GO:0005509~calcium ion binding,GO:0008233~peptidase activity,GO:0008237~metallopeptidase activity,GO:0008270~zinc ion binding,GO:0043167~ion binding,GO:0043169~cation binding,GO:0046872~metal ion binding,GO:0046914~transition metal ion binding,GO:0070011~peptidase activity, acting on L-amino acid peptides,
ENSSSCG00000006140	CA2	0	37	0.001	1.04481	10.029	Up	1.25198e-11	5.3388e-11	carbonic anhydrase II	Homo sapiens	GO:0001655~urogenital system development,GO:0001822~kidney development,GO:0002009~morphogenesis of an epithelium,GO:0002761~regulation of myeloid leukocyte differentiation,GO:0002763~positive regulation of myeloid leukocyte differentiation,GO:0006730~one-carbon metabolic process,GO:0009268~response to pH,GO:0009628~response to abiotic stimulus,GO:0009719~response to endogenous stimulus,GO:0009725…	GO:0004089~carbonate dehydratase activity,GO:0008270~zinc ion binding,GO:0016836~hydro-lyase activity,GO:0043167~ion binding,GO:0043169~cation binding,GO:0046872~metal ion binding,GO:0046914~transition metal ion binding,
ENSSSCG00000005193	TYRP1	0	38	0.001	0.977914	9.93356	Up	6.34992e-12	2.74851e-11	tyrosinase-related protein 1	Homo sapiens	GO:0006582~melanin metabolic process,GO:0006631~fatty acid metabolic process,GO:0016050~vesicle organization,GO:0019748~secondary metabolic process,GO:0030318~melanocyte differentiation,GO:0032438~melanosome organization,GO:0033059~cellular pigmentation,GO:0042438~melanin biosynthetic process,GO:0042440~pigment metabolic process,GO:0043437~butanoic acid metabolic process,GO:0043438~acetoacetic ac…	GO:0005507~copper ion binding,GO:0016716~oxidoreductase activity, acting on paired donors, with incorporation or reduction of molecular oxygen, another compound as one donor, and incorporation of one atom of oxygen,GO:0042802~identical protein binding,GO:0042803~protein homodimerization activity,GO:0043167~ion binding,GO:0043169~cation binding,GO:0046872~metal ion binding,GO:0046914~transition me…
ENSSSCG00000003290	SHISA7	0	19	0.001	0.977399	9.9328	Up	2.53796e-06	7.62872e-06
ENSSSCG00000014140	GPR150	0	25	0.001	0.939997	9.87651	Up	4.32038e-08	1.49648e-07	G protein-coupled receptor 150	Homo sapiens	GO:0007166~cell surface receptor linked signal transduction,GO:0007186~G-protein coupled receptor protein signaling pathway,
ENSSSCG00000003140	FGF21	0	12	0.001	0.928896	9.85937	Up	0.000293952	0.000716801	fibroblast growth factor 21	Homo sapiens	GO:0007267~cell-cell signaling,GO:0009967~positive regulation of signal transduction,GO:0010627~regulation of protein kinase cascade,GO:0010647~positive regulation of cell communication,GO:0010740~positive regulation of protein kinase cascade,GO:0010827~regulation of glucose transport,GO:0010828~positive regulation of glucose transport,GO:0043408~regulation of MAPKKK cascade,GO:0043410~positive r…	GO:0008083~growth factor activity,
ENSSSCG00000008371	OTX1	0	20	0.001	0.908139	9.82677	Up	1.28724e-06	3.98235e-06	orthodenticle homeobox 1	Homo sapiens	GO:0003002~regionalization,GO:0006355~regulation of transcription, DNA-dependent,GO:0006357~regulation of transcription from RNA polymerase II promoter,GO:0007389~pattern specification process,GO:0007423~sensory organ development,GO:0009952~anterior/posterior pattern formation,GO:0030900~forebrain development,GO:0030901~midbrain development,GO:0042471~ear morphogenesis,GO:0042472~inner ear morpho…	GO:0003677~DNA binding,GO:0003700~transcription factor activity,GO:0030528~transcription regulator activity,GO:0043565~sequence-specific DNA binding,
ENSSSCG00000004232	CLVS2	0	19	0.001	0.878269	9.77852	Up	2.53796e-06	7.6351e-06
ENSSSCG00000012644	ODZ1	0	121	0.001	0.835218	9.70601	Up	2.14838e-36	2.00906e-35	odz, odd Oz/ten-m homolog 1(Drosophila)	Homo sapiens	GO:0006955~immune response,GO:0008285~negative regulation of cell proliferation,GO:0042127~regulation of cell proliferation,	GO:0001871~pattern binding,GO:0005539~glycosaminoglycan binding,GO:0008201~heparin binding,GO:0030246~carbohydrate binding,GO:0030247~polysaccharide binding,
ENSSSCG00000017343	GFAP	0	23	0.001	0.783817	9.61437	Up	1.67949e-07	5.5784e-07	glial fibrillary acidic protein	Homo sapiens		GO:0005198~structural molecule activity,GO:0005200~structural constituent of cytoskeleton,
ENSSSCG00000006415	CADM3	0	20	0.001	0.777164	9.60208	Up	1.28724e-06	3.98321e-06	cell adhesion molecule 3	Homo sapiens	GO:0007155~cell adhesion,GO:0007156~homophilic cell adhesion,GO:0007157~heterophilic cell adhesion,GO:0016337~cell-cell adhesion,GO:0022610~biological adhesion,	GO:0005509~calcium ion binding,GO:0042802~identical protein binding,GO:0042803~protein homodimerization activity,GO:0043167~ion binding,GO:0043169~cation binding,GO:0046872~metal ion binding,GO:0046983~protein dimerization activity,
ENSSSCG00000009703	HAND2	6	4598	0.442207	329.267	9.54032	Up	0	0	heart and neural crest derivatives expressed 2	Homo sapiens	GO:0001525~angiogenesis,GO:0001568~blood vessel development,GO:0001701~in utero embryonic development,GO:0001944~vasculature development,GO:0001947~heart looping,GO:0003007~heart morphogenesis,GO:0006350~transcription,GO:0006355~regulation of transcription, DNA-dependent,GO:0006357~regulation of transcription from RNA polymerase II promoter,GO:0006915~apoptosis,GO:0007507~heart development,GO:000…	GO:0003677~DNA binding,GO:0003700~transcription factor activity,GO:0003712~transcription cofactor activity,GO:0003713~transcription coactivator activity,GO:0008134~transcription factor binding,GO:0010843~promoter binding,GO:0016563~transcription activator activity,GO:0019904~protein domain specific binding,GO:0030528~transcription regulator activity,GO:0033613~transcription activator binding,GO:0…
ENSSSCG00000000103	DMC1	0	13	0.001	0.743226	9.53766	Up	0.00014909	0.0003773	DMC1 dosage suppressor of mck1 homolog, meiosis-specific homologous recombination (yeast)	Homo sapiens	GO:0000239~pachytene,GO:0000279~M phase,GO:0001541~ovarian follicle development,GO:0001556~oocyte maturation,GO:0003006~reproductive developmental process,GO:0006259~DNA metabolic process,GO:0006310~DNA recombination,GO:0007049~cell cycle,GO:0007126~meiosis,GO:0007127~meiosis I,GO:0007128~meiotic prophase I,GO:0007131~reciprocal meiotic recombination,GO:0007140~male meiosis,GO:0007141~male meiosi…	GO:0000166~nucleotide binding,GO:0001882~nucleoside binding,GO:0001883~purine nucleoside binding,GO:0003677~DNA binding,GO:0005524~ATP binding,GO:0008094~DNA-dependent ATPase activity,GO:0016887~ATPase activity,GO:0017076~purine nucleotide binding,GO:0030554~adenyl nucleotide binding,GO:0032553~ribonucleotide binding,GO:0032555~purine ribonucleotide binding,GO:0032559~adenyl ribonucleotide bindin…
ENSSSCG00000008868	TDO2	0	26	0.001	0.733763	9.51917	Up	2.19126e-08	7.74855e-08	tryptophan 2,3-dioxygenase	Homo sapiens	GO:0006084~acetyl-CoA metabolic process,GO:0006568~tryptophan metabolic process,GO:0006569~tryptophan catabolic process,GO:0006575~cellular amino acid derivative metabolic process,GO:0006576~biogenic amine metabolic process,GO:0006586~indolalkylamine metabolic process,GO:0006732~coenzyme metabolic process,GO:0006733~oxidoreduction coenzyme metabolic process,GO:0006769~nicotinamide metabolic proce…	GO:0004833~tryptophan 2,3-dioxygenase activity,GO:0005506~iron ion binding,GO:0016597~amino acid binding,GO:0016701~oxidoreductase activity, acting on single donors with incorporation of molecular oxygen,GO:0016702~oxidoreductase activity, acting on single donors with incorporation of molecular oxygen, incorporation of two atoms of oxygen,GO:0019825~oxygen binding,GO:0020037~heme binding,GO:00314…
ENSSSCG00000015090	MPZL3	0	13	0.001	0.732069	9.51584	Up	0.00014909	0.000376836	myelin protein zero-like 3	Homo sapiens	GO:0007155~cell adhesion,GO:0022610~biological adhesion,GO:0030198~extracellular matrix organization,GO:0042303~molting cycle,GO:0042633~hair cycle,GO:0043062~extracellular structure organization,
ENSSSCG00000000740	AC005841.1	0	14	0.001	0.729422	9.51061	Up	7.56174e-05	0.000196832
ENSSSCG00000015618	LAMB3	1	705	0.0206037	14.1136	9.41997	Up	4.963e-206	1.97314e-204	laminin, beta 3	Homo sapiens	GO:0007155~cell adhesion,GO:0007398~ectoderm development,GO:0008544~epidermis development,GO:0022610~biological adhesion,GO:0045444~fat cell differentiation,GO:0050873~brown fat cell differentiation,	GO:0005198~structural molecule activity,GO:0032403~protein complex binding,
ENSSSCG00000011712	P2RY14	0	14	0.001	0.670667	9.38945	Up	7.56174e-05	0.000196761	purinergic receptor P2Y, G-protein coupled, 14	Homo sapiens	GO:0006955~immune response,GO:0007166~cell surface receptor linked signal transduction,GO:0007186~G-protein coupled receptor protein signaling pathway,	GO:0001608~nucleotide receptor activity, G-protein coupled,GO:0001614~purinergic nucleotide receptor activity,GO:0015065~uridine nucleotide receptor activity,GO:0016502~nucleotide receptor activity,GO:0045028~purinergic nucleotide receptor activity, G-protein coupled,GO:0045029~UDP-activated nucleotide receptor activity,
ENSSSCG00000015091	MPZL2	0	18	0.001	0.66652	9.3805	Up	5.00394e-06	1.46584e-05	myelin protein zero-like 2	Homo sapiens	GO:0007155~cell adhesion,GO:0007156~homophilic cell adhesion,GO:0016337~cell-cell adhesion,GO:0022610~biological adhesion,
ENSSSCG00000011793	LIPH	0	14	0.001	0.64776	9.33932	Up	7.56174e-05	0.000196726	lipase, member H	Homo sapiens	GO:0016042~lipid catabolic process,
ENSSSCG00000016883	ISL1	0	17	0.001	0.623807	9.28496	Up	9.86598e-06	2.81394e-05	ISL LIM homeobox 1	Homo sapiens	GO:0000902~cell morphogenesis,GO:0000904~cell morphogenesis involved in differentiation,GO:0001667~ameboidal cell migration,GO:0001755~neural crest cell migration,GO:0003007~heart morphogenesis,GO:0006091~generation of precursor metabolites and energy,GO:0006355~regulation of transcription, DNA-dependent,GO:0006357~regulation of transcription from RNA polymerase II promoter,GO:0006928~cell motion…	GO:0003677~DNA binding,GO:0003682~chromatin binding,GO:0003700~transcription factor activity,GO:0003702~RNA polymerase II transcription factor activity,GO:0008270~zinc ion binding,GO:0030528~transcription regulator activity,GO:0043167~ion binding,GO:0043169~cation binding,GO:0043565~sequence-specific DNA binding,GO:0046872~metal ion binding,GO:0046914~transition metal ion binding,
ENSSSCG00000009584	SEMA4D	0	39	0.001	0.60455	9.23972	Up	3.22064e-12	1.41531e-11	sema domain, immunoglobulin domain (Ig), transmembrane domain (TM) and short cytoplasmic domain, (semaphorin) 4D	Homo sapiens	GO:0006916~anti-apoptosis,GO:0006955~immune response,GO:0007155~cell adhesion,GO:0010720~positive regulation of cell development,GO:0010769~regulation of cell morphogenesis involved in differentiation,GO:0010941~regulation of cell death,GO:0010975~regulation of neuron projection development,GO:0022604~regulation of cell morphogenesis,GO:0022610~biological adhesion,GO:0031344~regulation of cell pr…
ENSSSCG00000013739	MAST1	0	16	0.001	0.560944	9.13171	Up	1.94521e-05	5.37239e-05	microtubule associated serine/threonine kinase 1	Homo sapiens	GO:0006468~protein amino acid phosphorylation,GO:0006793~phosphorus metabolic process,GO:0006796~phosphate metabolic process,GO:0007010~cytoskeleton organization,GO:0007242~intracellular signaling cascade,GO:0007243~protein kinase cascade,GO:0016310~phosphorylation,	GO:0000166~nucleotide binding,GO:0000287~magnesium ion binding,GO:0001882~nucleoside binding,GO:0001883~purine nucleoside binding,GO:0004672~protein kinase activity,GO:0004674~protein serine/threonine kinase activity,GO:0005524~ATP binding,GO:0017076~purine nucleotide binding,GO:0030554~adenyl nucleotide binding,GO:0032553~ribonucleotide binding,GO:0032555~purine ribonucleotide binding,GO:0032559…
ENSSSCG00000004703	CKMT1A	0	19	0.001	0.556501	9.12024	Up	2.53796e-06	7.6367e-06	creatine kinase, mitochondrial 1A; creatine kinase, mitochondrial 1B	Homo sapiens	GO:0006575~cellular amino acid derivative metabolic process,GO:0006599~phosphagen metabolic process,GO:0006600~creatine metabolic process,	GO:0000166~nucleotide binding,GO:0001882~nucleoside binding,GO:0001883~purine nucleoside binding,GO:0004111~creatine kinase activity,GO:0005524~ATP binding,GO:0016775~phosphotransferase activity, nitrogenous group as acceptor,GO:0017076~purine nucleotide binding,GO:0030554~adenyl nucleotide binding,GO:0032553~ribonucleotide binding,GO:0032555~purine ribonucleotide binding,GO:0032559~adenyl ribonu…
ENSSSCG00000017236	CD300C	0	14	0.001	0.540569	9.07833	Up	7.56174e-05	0.000196868	CD300c molecule	Homo sapiens	GO:0006952~defense response,GO:0006955~immune response,GO:0006968~cellular defense response,
ENSSSCG00000004512	MYO5B	0	20	0.001	0.519351	9.02057	Up	1.28724e-06	3.98578e-06	similar to acetyl-Coenzyme A acyltransferase 2 (mitochondrial 3-oxoacyl-Coenzyme A thiolase); similar to KIAA1119 protein; myosin VB	Homo sapiens	GO:0008104~protein localization,GO:0015031~protein transport,GO:0045184~establishment of protein localization,	GO:0000166~nucleotide binding,GO:0001882~nucleoside binding,GO:0001883~purine nucleoside binding,GO:0003774~motor activity,GO:0003779~actin binding,GO:0005516~calmodulin binding,GO:0005524~ATP binding,GO:0008092~cytoskeletal protein binding,GO:0017076~purine nucleotide binding,GO:0030554~adenyl nucleotide binding,GO:0032553~ribonucleotide binding,GO:0032555~purine ribonucleotide binding,GO:003255…
ENSSSCG00000012551	RNF128	0	16	0.001	0.503727	8.9765	Up	1.94521e-05	5.37342e-05	ring finger protein 128	Homo sapiens	GO:0001817~regulation of cytokine production,GO:0006508~proteolysis,GO:0009057~macromolecule catabolic process,GO:0009890~negative regulation of biosynthetic process,GO:0010558~negative regulation of macromolecule biosynthetic process,GO:0010605~negative regulation of macromolecule metabolic process,GO:0019941~modification-dependent protein catabolic process,GO:0030163~protein catabolic process,G…	GO:0004842~ubiquitin-protein ligase activity,GO:0008270~zinc ion binding,GO:0016879~ligase activity, forming carbon-nitrogen bonds,GO:0016881~acid-amino acid ligase activity,GO:0019787~small conjugating protein ligase activity,GO:0043167~ion binding,GO:0043169~cation binding,GO:0046872~metal ion binding,GO:0046914~transition metal ion binding,
ENSSSCG00000015199	VSIG2	0	12	0.001	0.499748	8.96506	Up	0.000293952	0.00071583
ENSSSCG00000015249	ADAMTS8	0	28	0.001	0.496718	8.95628	Up	5.6369e-09	2.07431e-08	ADAM metallopeptidase with thrombospondin type 1 motif, 8	Homo sapiens	GO:0006508~proteolysis,GO:0008285~negative regulation of cell proliferation,GO:0042127~regulation of cell proliferation,	GO:0001871~pattern binding,GO:0004175~endopeptidase activity,GO:0004222~metalloendopeptidase activity,GO:0005178~integrin binding,GO:0005539~glycosaminoglycan binding,GO:0008201~heparin binding,GO:0008233~peptidase activity,GO:0008237~metallopeptidase activity,GO:0008270~zinc ion binding,GO:0008509~anion transmembrane transporter activity,GO:0009673~low affinity phosphate transmembrane transporte…
ENSSSCG00000006478	HAPLN2	0	13	0.001	0.477388	8.89902	Up	0.00014909	0.000377367	hyaluronan and proteoglycan link protein 2	Homo sapiens	GO:0007155~cell adhesion,GO:0022610~biological adhesion,	GO:0001871~pattern binding,GO:0005539~glycosaminoglycan binding,GO:0005540~hyaluronic acid binding,GO:0030246~carbohydrate binding,GO:0030247~polysaccharide binding,
ENSSSCG00000004890	SERPINB2	0	12	0.001	0.467416	8.86856	Up	0.000293952	0.000716558	serpin peptidase inhibitor, clade B (ovalbumin), member 2	Homo sapiens	GO:0006916~anti-apoptosis,GO:0009611~response to wounding,GO:0010941~regulation of cell death,GO:0042060~wound healing,GO:0042981~regulation of apoptosis,GO:0043066~negative regulation of apoptosis,GO:0043067~regulation of programmed cell death,GO:0043069~negative regulation of programmed cell death,GO:0060548~negative regulation of cell death,	GO:0004175~endopeptidase activity,GO:0004252~serine-type endopeptidase activity,GO:0004857~enzyme inhibitor activity,GO:0004866~endopeptidase inhibitor activity,GO:0004867~serine-type endopeptidase inhibitor activity,GO:0008233~peptidase activity,GO:0008236~serine-type peptidase activity,GO:0017171~serine hydrolase activity,GO:0030414~peptidase inhibitor activity,GO:0070011~peptidase activity, ac…
ENSSSCG00000015250	ADAMTS15	0	25	0.001	0.462159	8.85225	Up	4.32038e-08	1.49612e-07	ADAM metallopeptidase with thrombospondin type 1 motif, 15	Homo sapiens	GO:0006508~proteolysis,	GO:0004175~endopeptidase activity,GO:0004222~metalloendopeptidase activity,GO:0008233~peptidase activity,GO:0008237~metallopeptidase activity,GO:0008270~zinc ion binding,GO:0043167~ion binding,GO:0043169~cation binding,GO:0046872~metal ion binding,GO:0046914~transition metal ion binding,GO:0070011~peptidase activity, acting on L-amino acid peptides,
ENSSSCG00000010728	CPXM2	3	1406	0.0776943	35.38	8.83091	Up	0	0	carboxypeptidase X (M14 family), member 2	Homo sapiens	GO:0006508~proteolysis,GO:0007155~cell adhesion,GO:0022610~biological adhesion,	GO:0004180~carboxypeptidase activity,GO:0004181~metallocarboxypeptidase activity,GO:0008233~peptidase activity,GO:0008235~metalloexopeptidase activity,GO:0008237~metallopeptidase activity,GO:0008238~exopeptidase activity,GO:0008270~zinc ion binding,GO:0043167~ion binding,GO:0043169~cation binding,GO:0046872~metal ion binding,GO:0046914~transition metal ion binding,GO:0070011~peptidase activity, a…
ENSSSCG00000003102	PNMAL1	0	12	0.001	0.453647	8.82543	Up	0.000293952	0.000715951
ENSSSCG00000002329	MAP3K9	0	19	0.001	0.45265	8.82225	Up	2.53796e-06	7.63191e-06	mitogen-activated protein kinase kinase kinase 9	Homo sapiens	GO:0000165~MAPKKK cascade,GO:0000187~activation of MAPK activity,GO:0001932~regulation of protein amino acid phosphorylation,GO:0006468~protein amino acid phosphorylation,GO:0006793~phosphorus metabolic process,GO:0006796~phosphate metabolic process,GO:0007242~intracellular signaling cascade,GO:0007243~protein kinase cascade,GO:0007254~JNK cascade,GO:0007257~activation of JUN kinase activity,GO:0…	GO:0000166~nucleotide binding,GO:0001882~nucleoside binding,GO:0001883~purine nucleoside binding,GO:0004672~protein kinase activity,GO:0004674~protein serine/threonine kinase activity,GO:0004706~JUN kinase kinase kinase activity,GO:0004708~MAP kinase kinase activity,GO:0004709~MAP kinase kinase kinase activity,GO:0004712~protein serine/threonine/tyrosine kinase activity,GO:0005524~ATP binding,GO:…
ENSSSCG00000003083	CBLC	0	14	0.001	0.44917	8.81112	Up	7.56174e-05	0.000196903	Cas-Br-M (murine) ecotropic retroviral transforming sequence c	Homo sapiens	GO:0006469~negative regulation of protein kinase activity,GO:0006508~proteolysis,GO:0006511~ubiquitin-dependent protein catabolic process,GO:0007166~cell surface receptor linked signal transduction,GO:0007175~negative regulation of epidermal growth factor receptor activity,GO:0007176~regulation of epidermal growth factor receptor activity,GO:0009057~macromolecule catabolic process,GO:0009968~nega…	GO:0001784~phosphotyrosine binding,GO:0004842~ubiquitin-protein ligase activity,GO:0005154~epidermal growth factor receptor binding,GO:0005509~calcium ion binding,GO:0008270~zinc ion binding,GO:0016879~ligase activity, forming carbon-nitrogen bonds,GO:0016881~acid-amino acid ligase activity,GO:0017124~SH3 domain binding,GO:0019787~small conjugating protein ligase activity,GO:0019904~protein domai…
ENSSSCG00000015466	ARHGEF5	0	13	0.001	0.446774	8.8034	Up	0.00014909	0.000377101	Rho guanine nucleotide exchange factor (GEF) 5	Homo sapiens	GO:0007242~intracellular signaling cascade,GO:0035023~regulation of Rho protein signal transduction,GO:0046578~regulation of Ras protein signal transduction,GO:0051056~regulation of small GTPase mediated signal transduction,	GO:0000166~nucleotide binding,GO:0005083~small GTPase regulator activity,GO:0005085~guanyl-nucleotide exchange factor activity,GO:0005088~Ras guanyl-nucleotide exchange factor activity,GO:0005089~Rho guanyl-nucleotide exchange factor activity,GO:0005525~GTP binding,GO:0017076~purine nucleotide binding,GO:0019001~guanyl nucleotide binding,GO:0030695~GTPase regulator activity,GO:0032553~ribonucleot…
ENSSSCG00000012415	NAP1L2	0	13	0.001	0.445518	8.79934	Up	0.00014909	0.000377168	nucleosome assembly protein 1-like 2	Homo sapiens	GO:0006323~DNA packaging,GO:0006325~chromatin organization,GO:0006333~chromatin assembly or disassembly,GO:0006334~nucleosome assembly,GO:0031497~chromatin assembly,GO:0034621~cellular macromolecular complex subunit organization,GO:0034622~cellular macromolecular complex assembly,GO:0034728~nucleosome organization,GO:0043933~macromolecular complex subunit organization,GO:0051276~chromosome organi…
ENSSSCG00000017433	KRT14	0	13	0.001	0.444269	8.79529	Up	0.00014909	0.000376969	keratin 14	Homo sapiens	GO:0007010~cytoskeleton organization,GO:0007398~ectoderm development,GO:0008544~epidermis development,GO:0009314~response to radiation,GO:0009628~response to abiotic stimulus,GO:0010035~response to inorganic substance,GO:0010038~response to metal ion,GO:0010043~response to zinc ion,GO:0010212~response to ionizing radiation,GO:0030855~epithelial cell differentiation,GO:0045103~intermediate filamen…	GO:0005198~structural molecule activity,GO:0005200~structural constituent of cytoskeleton,GO:0030280~structural constituent of epidermis,
ENSSSCG00000017192	EVPL	0	54	0.001	0.430016	8.74825	Up	1.21768e-16	6.59821e-16	envoplakin	Homo sapiens	GO:0007398~ectoderm development,GO:0008544~epidermis development,GO:0009913~epidermal cell differentiation,GO:0018149~peptide cross-linking,GO:0030216~keratinocyte differentiation,GO:0030855~epithelial cell differentiation,GO:0031424~keratinization,GO:0060429~epithelium development,	GO:0005198~structural molecule activity,GO:0030674~protein binding, bridging,
ENSSSCG00000001025	DSP	1	435	0.00715475	3.02404	8.72336	Up	1.23181e-126	3.17142e-125	desmoplakin	Homo sapiens	GO:0007398~ectoderm development,GO:0008544~epidermis development,GO:0009611~response to wounding,GO:0009913~epidermal cell differentiation,GO:0018149~peptide cross-linking,GO:0030216~keratinocyte differentiation,GO:0030855~epithelial cell differentiation,GO:0042060~wound healing,GO:0060429~epithelium development,	GO:0005198~structural molecule activity,GO:0005200~structural constituent of cytoskeleton,GO:0030674~protein binding, bridging,
ENSSSCG00000004053	TAGAP	0	19	0.001	0.406392	8.66673	Up	2.53796e-06	7.6335e-06	T-cell activation RhoGTPase activating protein	Homo sapiens		GO:0005085~guanyl-nucleotide exchange factor activity,GO:0030695~GTPase regulator activity,GO:0060589~nucleoside-triphosphatase regulator activity,
ENSSSCG00000004511	MYO5B	0	18	0.001	0.39973	8.64288	Up	5.00394e-06	1.46554e-05	similar to acetyl-Coenzyme A acyltransferase 2 (mitochondrial 3-oxoacyl-Coenzyme A thiolase); similar to KIAA1119 protein; myosin VB	Homo sapiens	GO:0008104~protein localization,GO:0015031~protein transport,GO:0045184~establishment of protein localization,	GO:0000166~nucleotide binding,GO:0001882~nucleoside binding,GO:0001883~purine nucleoside binding,GO:0003774~motor activity,GO:0003779~actin binding,GO:0005516~calmodulin binding,GO:0005524~ATP binding,GO:0008092~cytoskeletal protein binding,GO:0017076~purine nucleotide binding,GO:0030554~adenyl nucleotide binding,GO:0032553~ribonucleotide binding,GO:0032555~purine ribonucleotide binding,GO:003255…
ENSSSCG00000008001	MSLN	0	12	0.001	0.387553	8.59825	Up	0.000293952	0.000715588	mesothelin	Homo sapiens	GO:0007155~cell adhesion,GO:0022610~biological adhesion,	GO:0003823~antigen binding,GO:0042277~peptide binding,GO:0042605~peptide antigen binding,
ENSSSCG00000012651	XPNPEP2	0	18	0.001	0.381489	8.5755	Up	5.00394e-06	1.46614e-05	X-prolyl aminopeptidase (aminopeptidase P) 2, membrane-bound	Homo sapiens	GO:0006508~proteolysis,	GO:0004177~aminopeptidase activity,GO:0008233~peptidase activity,GO:0008235~metalloexopeptidase activity,GO:0008237~metallopeptidase activity,GO:0008238~exopeptidase activity,GO:0030145~manganese ion binding,GO:0043167~ion binding,GO:0043169~cation binding,GO:0046872~metal ion binding,GO:0046914~transition metal ion binding,GO:0070011~peptidase activity, acting on L-amino acid peptides,
ENSSSCG00000009361	POSTN	29	10700	0.477378	171.141	8.48584	Up	0	0	periostin, osteoblast specific factor	Homo sapiens	GO:0001501~skeletal system development,GO:0007155~cell adhesion,GO:0022610~biological adhesion,GO:0030198~extracellular matrix organization,GO:0043062~extracellular structure organization,	GO:0001871~pattern binding,GO:0005539~glycosaminoglycan binding,GO:0008201~heparin binding,GO:0030246~carbohydrate binding,GO:0030247~polysaccharide binding,
ENSSSCG00000004630	SCG3	0	12	0.001	0.33383	8.38297	Up	0.000293952	0.000716436
ENSSSCG00000017459	KRT20	0	12	0.001	0.324573	8.3424	Up	0.000293952	0.000716315	keratin 20	Homo sapiens	GO:0006915~apoptosis,GO:0007010~cytoskeleton organization,GO:0008219~cell death,GO:0012501~programmed cell death,GO:0016265~death,GO:0032880~regulation of protein localization,GO:0033554~cellular response to stress,GO:0045103~intermediate filament-based process,GO:0045104~intermediate filament cytoskeleton organization,GO:0045109~intermediate filament organization,GO:0050708~regulation of protein…	GO:0005198~structural molecule activity,GO:0005200~structural constituent of cytoskeleton,
ENSSSCG00000002836	SALL1	0	23	0.001	0.280691	8.13284	Up	1.67949e-07	5.57968e-07	sal-like 1 (Drosophila)	Homo sapiens	GO:0001655~urogenital system development,GO:0001656~metanephros development,GO:0001657~ureteric bud development,GO:0001708~cell fate specification,GO:0001822~kidney development,GO:0006350~transcription,GO:0007267~cell-cell signaling,GO:0031128~developmental induction,GO:0031129~inductive cell-cell signaling,GO:0035295~tube development,GO:0045165~cell fate commitment,GO:0045168~cell-cell signaling…	GO:0003677~DNA binding,GO:0003700~transcription factor activity,GO:0008270~zinc ion binding,GO:0030528~transcription regulator activity,GO:0043167~ion binding,GO:0043169~cation binding,GO:0046872~metal ion binding,GO:0046914~transition metal ion binding,
ENSSSCG00000016022	ZNF804A	0	18	0.001	0.2604	8.02459	Up	5.00394e-06	1.46644e-05	zinc finger protein 804A	Homo sapiens		GO:0008270~zinc ion binding,GO:0043167~ion binding,GO:0043169~cation binding,GO:0046872~metal ion binding,GO:0046914~transition metal ion binding,
ENSSSCG00000000660	A2M	21	5411	0.223922	56.0609	7.96785	Up	0	0	alpha-2-macroglobulin	Homo sapiens	GO:0001868~regulation of complement activation, lectin pathway,GO:0001869~negative regulation of complement activation, lectin pathway,GO:0002526~acute inflammatory response,GO:0002673~regulation of acute inflammatory response,GO:0002683~negative regulation of immune system process,GO:0002697~regulation of immune effector process,GO:0002698~negative regulation of immune effector process,GO:000292…	GO:0004857~enzyme inhibitor activity,GO:0004866~endopeptidase inhibitor activity,GO:0004867~serine-type endopeptidase inhibitor activity,GO:0019838~growth factor binding,GO:0019899~enzyme binding,GO:0019955~cytokine binding,GO:0019956~chemokine binding,GO:0019958~C-X-C chemokine binding,GO:0019959~interleukin-8 binding,GO:0019966~interleukin-1 binding,GO:0030414~peptidase inhibitor activity,GO:00…
ENSSSCG00000007780	ZNF629	0	13	0.001	0.242437	7.92147	Up	0.00014909	0.000377035	zinc finger protein 629	Homo sapiens	GO:0006350~transcription,GO:0045449~regulation of transcription,	GO:0003677~DNA binding,GO:0008270~zinc ion binding,GO:0043167~ion binding,GO:0043169~cation binding,GO:0046872~metal ion binding,GO:0046914~transition metal ion binding,
ENSSSCG00000017995	USP43	0	15	0.001	0.215975	7.75472	Up	3.83526e-05	0.00010296	ubiquitin specific peptidase 43	Homo sapiens	GO:0006508~proteolysis,GO:0006511~ubiquitin-dependent protein catabolic process,GO:0009057~macromolecule catabolic process,GO:0019941~modification-dependent protein catabolic process,GO:0030163~protein catabolic process,GO:0043632~modification-dependent macromolecule catabolic process,GO:0044257~cellular protein catabolic process,GO:0044265~cellular macromolecule catabolic process,GO:0051603~prot…	GO:0004221~ubiquitin thiolesterase activity,GO:0008233~peptidase activity,GO:0008234~cysteine-type peptidase activity,GO:0016790~thiolester hydrolase activity,GO:0070011~peptidase activity, acting on L-amino acid peptides,
ENSSSCG00000009951	SGSM1	0	15	0.001	0.210505	7.71771	Up	3.83526e-05	0.000102922	small G protein signaling modulator 1	Homo sapiens	GO:0032313~regulation of Rab GTPase activity,GO:0032318~regulation of Ras GTPase activity,GO:0032483~regulation of Rab protein signal transduction,GO:0043087~regulation of GTPase activity,GO:0046578~regulation of Ras protein signal transduction,GO:0051056~regulation of small GTPase mediated signal transduction,GO:0051336~regulation of hydrolase activity,	GO:0005083~small GTPase regulator activity,GO:0005096~GTPase activator activity,GO:0005097~Rab GTPase activator activity,GO:0005099~Ras GTPase activator activity,GO:0008047~enzyme activator activity,GO:0030695~GTPase regulator activity,GO:0060589~nucleoside-triphosphatase regulator activity,
ENSSSCG00000015901	GRB14	2	385	0.0580237	10.8528	7.54721	Up	5.76636e-110	1.32783e-108	growth factor receptor-bound protein 14	Homo sapiens	GO:0007242~intracellular signaling cascade,GO:0009968~negative regulation of signal transduction,GO:0010648~negative regulation of cell communication,GO:0046626~regulation of insulin receptor signaling pathway,GO:0046627~negative regulation of insulin receptor signaling pathway,GO:0048585~negative regulation of response to stimulus,	GO:0005070~SH3/SH2 adaptor activity,GO:0005158~insulin receptor binding,GO:0030674~protein binding, bridging,GO:0032403~protein complex binding,GO:0051219~phosphoprotein binding,GO:0060090~molecular adaptor activity,
ENSSSCG00000006006	TNFRSF11B	2	364	0.078854	13.9444	7.46629	Up	8.01698e-104	1.7535e-102	tumor necrosis factor receptor superfamily, member 11b	Homo sapiens	GO:0001501~skeletal system development,GO:0006915~apoptosis,GO:0007584~response to nutrient,GO:0008219~cell death,GO:0009719~response to endogenous stimulus,GO:0009725~response to hormone stimulus,GO:0009991~response to extracellular stimulus,GO:0010033~response to organic substance,GO:0010035~response to inorganic substance,GO:0010038~response to metal ion,GO:0012501~programmed cell death,GO:001…	GO:0005125~cytokine activity,
ENSSSCG00000000437	GLI1	0	12	0.001	0.175316	7.45381	Up	0.000293952	0.000715709	GLI family zinc finger 1	Homo sapiens	GO:0001501~skeletal system development,GO:0001503~ossification,GO:0001649~osteoblast differentiation,GO:0003002~regionalization,GO:0006275~regulation of DNA replication,GO:0006350~transcription,GO:0006355~regulation of transcription, DNA-dependent,GO:0006357~regulation of transcription from RNA polymerase II promoter,GO:0007166~cell surface receptor linked signal transduction,GO:0007224~smoothene…	GO:0003677~DNA binding,GO:0003682~chromatin binding,GO:0003700~transcription factor activity,GO:0003702~RNA polymerase II transcription factor activity,GO:0003705~RNA polymerase II transcription factor activity, enhancer binding,GO:0008017~microtubule binding,GO:0008092~cytoskeletal protein binding,GO:0008270~zinc ion binding,GO:0015631~tubulin binding,GO:0016563~transcription activator activity,…
ENSSSCG00000008842	KIT	0	12	0.001	0.166015	7.37517	Up	0.000293952	0.000716194	similar to Mast/stem cell growth factor receptor precursor (SCFR) (Proto-oncogene tyrosine-protein kinase Kit) (c-kit) (CD117 antigen); v-kit Hardy-Zuckerman 4 feline sarcoma viral oncogene homolog	Homo sapiens	GO:0002244~hemopoietic progenitor cell differentiation,GO:0002318~myeloid progenitor cell differentiation,GO:0002320~lymphoid progenitor cell differentiation,GO:0002520~immune system development,GO:0002521~leukocyte differentiation,GO:0002573~myeloid leukocyte differentiation,GO:0003006~reproductive developmental process,GO:0006468~protein amino acid phosphorylation,GO:0006643~membrane lipid meta…	GO:0000166~nucleotide binding,GO:0001882~nucleoside binding,GO:0001883~purine nucleoside binding,GO:0004672~protein kinase activity,GO:0004713~protein tyrosine kinase activity,GO:0004714~transmembrane receptor protein tyrosine kinase activity,GO:0005020~stem cell factor receptor activity,GO:0005524~ATP binding,GO:0017076~purine nucleotide binding,GO:0030554~adenyl nucleotide binding,GO:0032553~ri…
ENSSSCG00000017533	HOXB2	1	154	0.0471716	7.05839	7.22528	Up	3.10076e-44	3.3478e-43	homeobox B2	Homo sapiens	GO:0001501~skeletal system development,GO:0002009~morphogenesis of an epithelium,GO:0002011~morphogenesis of an epithelial sheet,GO:0003002~regionalization,GO:0003013~circulatory system process,GO:0006350~transcription,GO:0006355~regulation of transcription, DNA-dependent,GO:0007389~pattern specification process,GO:0008015~blood circulation,GO:0009792~embryonic development ending in birth or egg …	GO:0003677~DNA binding,GO:0003700~transcription factor activity,GO:0030528~transcription regulator activity,GO:0043565~sequence-specific DNA binding,
ENSSSCG00000009320	FLT1	17	2398	0.439135	60.187	7.09864	Up	0	0	fms-related tyrosine kinase 1 (vascular endothelial growth factor/vascular permeability factor receptor)	Homo sapiens	GO:0000165~MAPKKK cascade,GO:0000186~activation of MAPKK activity,GO:0001525~angiogenesis,GO:0001568~blood vessel development,GO:0001569~patterning of blood vessels,GO:0001666~response to hypoxia,GO:0001763~morphogenesis of a branching structure,GO:0001944~vasculature development,GO:0006468~protein amino acid phosphorylation,GO:0006793~phosphorus metabolic process,GO:0006796~phosphate metabolic p…	GO:0000166~nucleotide binding,GO:0001882~nucleoside binding,GO:0001883~purine nucleoside binding,GO:0004672~protein kinase activity,GO:0004713~protein tyrosine kinase activity,GO:0004714~transmembrane receptor protein tyrosine kinase activity,GO:0005021~vascular endothelial growth factor receptor activity,GO:0005524~ATP binding,GO:0017076~purine nucleotide binding,GO:0019838~growth factor binding…
ENSSSCG00000001238	PPP1R11	2	280	0.0311163	4.23273	7.08777	Up	2.78044e-79	4.84456e-78	protein phosphatase 1, regulatory (inhibitor) subunit 11	Homo sapiens		GO:0004857~enzyme inhibitor activity,GO:0004864~phosphoprotein phosphatase inhibitor activity,GO:0019208~phosphatase regulator activity,GO:0019212~phosphatase inhibitor activity,GO:0019888~protein phosphatase regulator activity,
ENSSSCG00000007718	CLDN4	3	376	0.238624	29.0593	6.92812	Up	1.55066e-105	3.43341e-104	claudin 4	Homo sapiens	GO:0007155~cell adhesion,GO:0009405~pathogenesis,GO:0016337~cell-cell adhesion,GO:0016338~calcium-independent cell-cell adhesion,GO:0022610~biological adhesion,	GO:0005198~structural molecule activity,GO:0042802~identical protein binding,
ENSSSCG00000018032	TRPV2	8	843	0.166746	17.0725	6.67788	Up	6.85818e-233	3.07486e-231	transient receptor potential cation channel, subfamily V, member 2	Homo sapiens	GO:0006811~ion transport,GO:0006812~cation transport,GO:0006816~calcium ion transport,GO:0007600~sensory perception,GO:0009266~response to temperature stimulus,GO:0009408~response to heat,GO:0009628~response to abiotic stimulus,GO:0015674~di-, tri-valent inorganic cation transport,GO:0030001~metal ion transport,GO:0050877~neurological system process,GO:0050890~cognition,GO:0055085~transmembrane t…	GO:0005216~ion channel activity,GO:0005261~cation channel activity,GO:0005262~calcium channel activity,GO:0005509~calcium ion binding,GO:0015267~channel activity,GO:0022803~passive transmembrane transporter activity,GO:0022838~substrate specific channel activity,GO:0043167~ion binding,GO:0043169~cation binding,GO:0046872~metal ion binding,GO:0046873~metal ion transmembrane transporter activity,
ENSSSCG00000014988	MMP13	2	196	0.0666099	6.34263	6.5732	Up	8.02466e-55	1.02567e-53	matrix metallopeptidase 13 (collagenase 3)	Homo sapiens	GO:0001501~skeletal system development,GO:0001503~ossification,GO:0001666~response to hypoxia,GO:0006508~proteolysis,GO:0009612~response to mechanical stimulus,GO:0009628~response to abiotic stimulus,GO:0009719~response to endogenous stimulus,GO:0009725~response to hormone stimulus,GO:0010033~response to organic substance,GO:0030282~bone mineralization,GO:0030326~embryonic limb morphogenesis,GO:0…	GO:0004175~endopeptidase activity,GO:0004222~metalloendopeptidase activity,GO:0005509~calcium ion binding,GO:0008233~peptidase activity,GO:0008237~metallopeptidase activity,GO:0008270~zinc ion binding,GO:0043167~ion binding,GO:0043169~cation binding,GO:0046872~metal ion binding,GO:0046914~transition metal ion binding,GO:0070011~peptidase activity, acting on L-amino acid peptides,
ENSSSCG00000017534	HOXB3	1	95	0.0386378	3.56649	6.52835	Up	4.80452e-27	3.64313e-26	homeobox B3	Homo sapiens	GO:0001501~skeletal system development,GO:0002520~immune system development,GO:0003002~regionalization,GO:0006350~transcription,GO:0006355~regulation of transcription, DNA-dependent,GO:0007389~pattern specification process,GO:0009792~embryonic development ending in birth or egg hatching,GO:0009952~anterior/posterior pattern formation,GO:0021545~cranial nerve development,GO:0021563~glossopharyngea…	GO:0003677~DNA binding,GO:0003700~transcription factor activity,GO:0030528~transcription regulator activity,GO:0043565~sequence-specific DNA binding,
ENSSSCG00000009131	PITX2	3	273	0.151786	13.4208	6.46629	Up	1.39914e-75	2.36066e-74	paired-like homeodomain 2	Homo sapiens	GO:0006355~regulation of transcription, DNA-dependent,GO:0007368~determination of left/right symmetry,GO:0007389~pattern specification process,GO:0009799~determination of symmetry,GO:0009855~determination of bilateral symmetry,GO:0045449~regulation of transcription,GO:0051252~regulation of RNA metabolic process,	GO:0003677~DNA binding,GO:0003700~transcription factor activity,GO:0008134~transcription factor binding,GO:0030528~transcription regulator activity,GO:0043565~sequence-specific DNA binding,
ENSSSCG00000016729	IGFBP3	2	182	0.131389	11.6173	6.46629	Up	9.30726e-51	1.12092e-49	insulin-like growth factor binding protein 3	Homo sapiens	GO:0001501~skeletal system development,GO:0001503~ossification,GO:0001558~regulation of cell growth,GO:0001649~osteoblast differentiation,GO:0001932~regulation of protein amino acid phosphorylation,GO:0001933~negative regulation of protein amino acid phosphorylation,GO:0006468~protein amino acid phosphorylation,GO:0006793~phosphorus metabolic process,GO:0006796~phosphate metabolic process,GO:0008…	GO:0005520~insulin-like growth factor binding,GO:0008047~enzyme activator activity,GO:0008160~protein tyrosine phosphatase activator activity,GO:0019208~phosphatase regulator activity,GO:0019211~phosphatase activator activity,GO:0019838~growth factor binding,GO:0019888~protein phosphatase regulator activity,GO:0031994~insulin-like growth factor I binding,GO:0043167~ion binding,GO:0043169~cation b…
ENSSSCG00000006005	TNFRSF11B	4	313	0.157337	11.9624	6.24851	Up	1.32727e-85	2.45213e-84	tumor necrosis factor receptor superfamily, member 11b	Homo sapiens	GO:0001501~skeletal system development,GO:0006915~apoptosis,GO:0007584~response to nutrient,GO:0008219~cell death,GO:0009719~response to endogenous stimulus,GO:0009725~response to hormone stimulus,GO:0009991~response to extracellular stimulus,GO:0010033~response to organic substance,GO:0010035~response to inorganic substance,GO:0010038~response to metal ion,GO:0012501~programmed cell death,GO:001…	GO:0005125~cytokine activity,
ENSSSCG00000006334	RGS5	3	234	0.0731996	5.54764	6.24389	Up	2.79542e-64	4.09691e-63	regulator of G-protein signaling 5	Homo sapiens	GO:0008277~regulation of G-protein coupled receptor protein signaling pathway,GO:0009968~negative regulation of signal transduction,GO:0010648~negative regulation of cell communication,	GO:0005096~GTPase activator activity,GO:0008047~enzyme activator activity,GO:0030695~GTPase regulator activity,GO:0060589~nucleoside-triphosphatase regulator activity,
ENSSSCG00000007012	SFRP1	8	617	0.64762	48.5311	6.22762	Up	2.46948e-167	8.02274e-166	secreted frizzled-related protein 1	Homo sapiens	GO:0001655~urogenital system development,GO:0001756~somitogenesis,GO:0003002~regionalization,GO:0003006~reproductive developmental process,GO:0006916~anti-apoptosis,GO:0007166~cell surface receptor linked signal transduction,GO:0007389~pattern specification process,GO:0009792~embryonic development ending in birth or egg hatching,GO:0009952~anterior/posterior pattern formation,GO:0010941~regulatio…
ENSSSCG00000003146	NTN5	8	616	0.252214	18.8697	6.22528	Up	4.80682e-167	1.5546e-165
ENSSSCG00000011850	MUC4	3	228	0.0235268	1.73733	6.20642	Up	1.52107e-62	2.18258e-61	mucin 4, cell surface associated	Homo sapiens	GO:0007155~cell adhesion,GO:0007160~cell-matrix adhesion,GO:0022610~biological adhesion,GO:0031589~cell-substrate adhesion,	GO:0005176~ErbB-2 class receptor binding,GO:0005198~structural molecule activity,GO:0005201~extracellular matrix structural constituent,GO:0030197~extracellular matrix constituent, lubricant activity,
ENSSSCG00000016662	TBX20	2	150	0.0739183	5.38664	6.18731	Up	1.73325e-41	1.78305e-40	T-box 20	Homo sapiens	GO:0001525~angiogenesis,GO:0001568~blood vessel development,GO:0001569~patterning of blood vessels,GO:0001763~morphogenesis of a branching structure,GO:0001944~vasculature development,GO:0001947~heart looping,GO:0003002~regionalization,GO:0003007~heart morphogenesis,GO:0003012~muscle system process,GO:0003013~circulatory system process,GO:0006350~transcription,GO:0006355~regulation of transcripti…	GO:0003677~DNA binding,GO:0003700~transcription factor activity,GO:0016563~transcription activator activity,GO:0030528~transcription regulator activity,
ENSSSCG00000014117	THBS4	8	558	0.126226	8.55455	6.08261	Up	2.76732e-150	8.22877e-149	thrombospondin 4	Homo sapiens	GO:0006928~cell motion,GO:0006929~substrate-bound cell migration,GO:0006930~substrate-bound cell migration, cell extension,GO:0007155~cell adhesion,GO:0016477~cell migration,GO:0022610~biological adhesion,GO:0030030~cell projection organization,GO:0030031~cell projection assembly,GO:0048870~cell motility,GO:0051674~localization of cell,	GO:0001871~pattern binding,GO:0005198~structural molecule activity,GO:0005509~calcium ion binding,GO:0005539~glycosaminoglycan binding,GO:0008201~heparin binding,GO:0030246~carbohydrate binding,GO:0030247~polysaccharide binding,GO:0043167~ion binding,GO:0043169~cation binding,GO:0046872~metal ion binding,
ENSSSCG00000000010	FBLN1	2	134	0.0365687	2.38061	6.02458	Up	7.25292e-37	6.90827e-36	fibulin 1	Homo sapiens		GO:0005198~structural molecule activity,GO:0005201~extracellular matrix structural constituent,GO:0005509~calcium ion binding,GO:0043167~ion binding,GO:0043169~cation binding,GO:0046872~metal ion binding,
ENSSSCG00000008344	ARHGAP25	4	259	0.0850327	5.34971	5.9753	Up	5.24602e-70	8.22448e-69	Rho GTPase activating protein 25	Homo sapiens		GO:0005096~GTPase activator activity,GO:0008047~enzyme activator activity,GO:0030695~GTPase regulator activity,GO:0060589~nucleoside-triphosphatase regulator activity,
ENSSSCG00000000252	KRT8	15	970	0.437708	27.5023	5.97344	Up	1.46584e-258	7.20015e-257	keratin 8 pseudogene 9; similar to keratin 8; keratin 8	Homo sapiens	GO:0006915~apoptosis,GO:0007010~cytoskeleton organization,GO:0008219~cell death,GO:0012501~programmed cell death,GO:0016265~death,GO:0019221~cytokine-mediated signaling pathway,GO:0033209~tumor necrosis factor-mediated signaling pathway,	GO:0005198~structural molecule activity,
ENSSSCG00000010607	COL17A1	10	641	0.105687	6.58237	5.96074	Up	3.22344e-171	1.08139e-169	collagen, type XVII, alpha 1	Homo sapiens	GO:0007155~cell adhesion,GO:0007160~cell-matrix adhesion,GO:0007398~ectoderm development,GO:0008544~epidermis development,GO:0022610~biological adhesion,GO:0031589~cell-substrate adhesion,
ENSSSCG00000014090	F2R	1	62	0.0388472	2.34021	5.91268	Up	1.70884e-17	9.61064e-17	coagulation factor II (thrombin) receptor	Homo sapiens	GO:0000060~protein import into nucleus, translocation,GO:0000165~MAPKKK cascade,GO:0000186~activation of MAPKK activity,GO:0001775~cell activation,GO:0001817~regulation of cytokine production,GO:0001894~tissue homeostasis,GO:0002237~response to molecule of bacterial origin,GO:0002246~healing during inflammatory response,GO:0002248~connective tissue replacement during inflammatory response,GO:0006…	GO:0001653~peptide receptor activity,GO:0008528~peptide receptor activity, G-protein coupled,GO:0015057~thrombin receptor activity,GO:0042277~peptide binding,
ENSSSCG00000005222	SLC1A1	7	424	0.179802	10.582	5.87906	Up	3.8048e-113	8.97683e-112	solute carrier family 1 (neuronal/epithelial high affinity glutamate transporter, system Xag), member 1	Homo sapiens	GO:0006461~protein complex assembly,GO:0006811~ion transport,GO:0006820~anion transport,GO:0006835~dicarboxylic acid transport,GO:0006865~amino acid transport,GO:0007267~cell-cell signaling,GO:0007268~synaptic transmission,GO:0015711~organic anion transport,GO:0015800~acidic amino acid transport,GO:0015807~L-amino acid transport,GO:0015810~aspartate transport,GO:0015813~L-glutamate transport,GO:0…	GO:0005275~amine transmembrane transporter activity,GO:0005283~sodium:amino acid symporter activity,GO:0005310~dicarboxylic acid transmembrane transporter activity,GO:0005313~L-glutamate transmembrane transporter activity,GO:0005343~organic acid:sodium symporter activity,GO:0005416~cation:amino acid symporter activity,GO:0008509~anion transmembrane transporter activity,GO:0015171~amino acid trans…
ENSSSCG00000016688	CPVL	7	419	0.220826	12.8431	5.86194	Up	1.04452e-111	2.43641e-110	carboxypeptidase, vitellogenic-like	Homo sapiens	GO:0006508~proteolysis,	GO:0004180~carboxypeptidase activity,GO:0004185~serine-type carboxypeptidase activity,GO:0008233~peptidase activity,GO:0008236~serine-type peptidase activity,GO:0008238~exopeptidase activity,GO:0017171~serine hydrolase activity,GO:0070008~serine-type exopeptidase activity,GO:0070011~peptidase activity, acting on L-amino acid peptides,
ENSSSCG00000000604	ARHGDIB	56	3242	2.23246	125.578	5.81381	Up	0	0	Rho GDP dissociation inhibitor (GDI) beta	Homo sapiens	GO:0006928~cell motion,GO:0006955~immune response,GO:0007010~cytoskeleton organization,GO:0007162~negative regulation of cell adhesion,GO:0007242~intracellular signaling cascade,GO:0007264~small GTPase mediated signal transduction,GO:0007265~Ras protein signal transduction,GO:0007266~Rho protein signal transduction,GO:0030029~actin filament-based process,GO:0030036~actin cytoskeleton organization…	GO:0005083~small GTPase regulator activity,GO:0005092~GDP-dissociation inhibitor activity,GO:0005094~Rho GDP-dissociation inhibitor activity,GO:0005096~GTPase activator activity,GO:0008047~enzyme activator activity,GO:0030695~GTPase regulator activity,GO:0060589~nucleoside-triphosphatase regulator activity,
ENSSSCG00000015401	PCLO	12	686	0.0402141	2.2337	5.79559	Up	3.06812e-181	1.0876e-179	piccolo (presynaptic cytomatrix protein)	Homo sapiens	GO:0001505~regulation of neurotransmitter levels,GO:0002790~peptide secretion,GO:0003001~generation of a signal involved in cell-cell signaling,GO:0006836~neurotransmitter transport,GO:0006887~exocytosis,GO:0007010~cytoskeleton organization,GO:0007242~intracellular signaling cascade,GO:0007267~cell-cell signaling,GO:0007268~synaptic transmission,GO:0007269~neurotransmitter secretion,GO:0009914~ho…	GO:0005509~calcium ion binding,GO:0005522~profilin binding,GO:0005543~phospholipid binding,GO:0005544~calcium-dependent phospholipid binding,GO:0008270~zinc ion binding,GO:0008289~lipid binding,GO:0043167~ion binding,GO:0043169~cation binding,GO:0046872~metal ion binding,GO:0046914~transition metal ion binding,
ENSSSCG00000006696	GJA5	5	275	0.232795	12.4406	5.73985	Up	3.54022e-73	5.7702e-72	gap junction protein, alpha 5, 40kDa	Homo sapiens	GO:0001501~skeletal system development,GO:0001568~blood vessel development,GO:0001944~vasculature development,GO:0003012~muscle system process,GO:0006936~muscle contraction,GO:0007043~cell-cell junction assembly,GO:0007267~cell-cell signaling,GO:0007507~heart development,GO:0030326~embryonic limb morphogenesis,GO:0034329~cell junction assembly,GO:0034330~cell junction organization,GO:0035050~embr…	GO:0005243~gap junction channel activity,GO:0015267~channel activity,GO:0022803~passive transmembrane transporter activity,GO:0022829~wide pore channel activity,
ENSSSCG00000013333	BDNF	26	1366	1.10123	56.2159	5.67379	Up	0	0	brain-derived neurotrophic factor	Homo sapiens	GO:0000902~cell morphogenesis,GO:0000904~cell morphogenesis involved in differentiation,GO:0001655~urogenital system development,GO:0001656~metanephros development,GO:0001657~ureteric bud development,GO:0001822~kidney development,GO:0003001~generation of a signal involved in cell-cell signaling,GO:0006916~anti-apoptosis,GO:0006928~cell motion,GO:0007267~cell-cell signaling,GO:0007406~negative reg…	GO:0008083~growth factor activity,
ENSSSCG00000011999	CADM2	3	147	0.204303	9.72694	5.5732	Up	3.18982e-39	3.17043e-38
ENSSSCG00000001408	AIF1	2	97	0.0830282	3.91266	5.5584	Up	3.14016e-26	2.32835e-25	allograft inflammatory factor 1	Homo sapiens	GO:0006952~defense response,GO:0006954~inflammatory response,GO:0007010~cytoskeleton organization,GO:0007015~actin filament organization,GO:0007049~cell cycle,GO:0007050~cell cycle arrest,GO:0008285~negative regulation of cell proliferation,GO:0009611~response to wounding,GO:0022402~cell cycle process,GO:0030029~actin filament-based process,GO:0030036~actin cytoskeleton organization,GO:0042127~re…	GO:0003779~actin binding,GO:0005509~calcium ion binding,GO:0008092~cytoskeletal protein binding,GO:0043167~ion binding,GO:0043169~cation binding,GO:0046872~metal ion binding,GO:0051015~actin filament binding,
ENSSSCG00000014933	NAALAD2	3	139	0.0534321	2.40547	5.49247	Up	6.1871e-37	5.90874e-36	N-acetylated alpha-linked acidic dipeptidase 2	Homo sapiens	GO:0001505~regulation of neurotransmitter levels,GO:0006508~proteolysis,GO:0007267~cell-cell signaling,GO:0007268~synaptic transmission,GO:0019226~transmission of nerve impulse,GO:0042133~neurotransmitter metabolic process,GO:0042135~neurotransmitter catabolic process,GO:0050877~neurological system process,	GO:0004180~carboxypeptidase activity,GO:0008233~peptidase activity,GO:0008236~serine-type peptidase activity,GO:0008237~metallopeptidase activity,GO:0008238~exopeptidase activity,GO:0008239~dipeptidyl-peptidase activity,GO:0008270~zinc ion binding,GO:0016805~dipeptidase activity,GO:0017171~serine hydrolase activity,GO:0043167~ion binding,GO:0043169~cation binding,GO:0046872~metal ion binding,GO:0…
ENSSSCG00000004759	SPINT1	7	322	0.146817	6.56205	5.48206	Up	6.75556e-84	1.23227e-82	serine peptidase inhibitor, Kunitz type 1	Homo sapiens	GO:0001701~in utero embryonic development,GO:0001763~morphogenesis of a branching structure,GO:0001890~placenta development,GO:0001892~embryonic placenta development,GO:0009792~embryonic development ending in birth or egg hatching,GO:0043009~chordate embryonic development,GO:0048568~embryonic organ development,	GO:0004857~enzyme inhibitor activity,GO:0004866~endopeptidase inhibitor activity,GO:0004867~serine-type endopeptidase inhibitor activity,GO:0030414~peptidase inhibitor activity,
ENSSSCG00000002835	TOX3	4	183	0.122118	5.42845	5.47419	Up	3.43338e-48	3.96893e-47	TOX high mobility group box family member 3	Homo sapiens		GO:0003677~DNA binding,
ENSSSCG00000011808	SST	3	135	0.249291	10.8999	5.45034	Up	8.5871e-36	7.91201e-35	somatostatin	Homo sapiens	GO:0001101~response to acid,GO:0006917~induction of apoptosis,GO:0006970~response to osmotic stress,GO:0006972~hyperosmotic response,GO:0007166~cell surface receptor linked signal transduction,GO:0007186~G-protein coupled receptor protein signaling pathway,GO:0007267~cell-cell signaling,GO:0007268~synaptic transmission,GO:0007584~response to nutrient,GO:0007586~digestion,GO:0008285~negative regul…	GO:0005179~hormone activity,
ENSSSCG00000000528	PKP2	7	309	0.111322	4.77472	5.42261	Up	3.46332e-80	6.10835e-79	plakophilin 2	Homo sapiens	GO:0007155~cell adhesion,GO:0007507~heart development,GO:0016337~cell-cell adhesion,GO:0022610~biological adhesion,
ENSSSCG00000017384	AOC2	4	176	0.0883636	3.77773	5.41792	Up	3.41536e-46	3.84616e-45	amine oxidase, copper containing 2 (retina-specific)	Homo sapiens	GO:0006575~cellular amino acid derivative metabolic process,GO:0006576~biogenic amine metabolic process,GO:0006584~catecholamine metabolic process,GO:0007600~sensory perception,GO:0007601~visual perception,GO:0009712~catechol metabolic process,GO:0018958~phenol metabolic process,GO:0034311~diol metabolic process,GO:0050877~neurological system process,GO:0050890~cognition,GO:0050953~sensory percep…	GO:0005507~copper ion binding,GO:0005509~calcium ion binding,GO:0008131~amine oxidase activity,GO:0009055~electron carrier activity,GO:0016638~oxidoreductase activity, acting on the CH-NH2 group of donors,GO:0016641~oxidoreductase activity, acting on the CH-NH2 group of donors, oxygen as acceptor,GO:0043167~ion binding,GO:0043169~cation binding,GO:0046872~metal ion binding,GO:0046914~transition m…
ENSSSCG00000009026	NR3C2	10	438	0.280708	11.9463	5.41135	Up	5.34286e-113	1.2585e-111	nuclear receptor subfamily 3, group C, member 2	Homo sapiens	GO:0006350~transcription,GO:0006355~regulation of transcription, DNA-dependent,GO:0006873~cellular ion homeostasis,GO:0006875~cellular metal ion homeostasis,GO:0006883~cellular sodium ion homeostasis,GO:0007588~excretion,GO:0019725~cellular homeostasis,GO:0030003~cellular cation homeostasis,GO:0030004~cellular monovalent inorganic cation homeostasis,GO:0042592~homeostatic process,GO:0045449~regul…	GO:0003677~DNA binding,GO:0003700~transcription factor activity,GO:0003707~steroid hormone receptor activity,GO:0004879~ligand-dependent nuclear receptor activity,GO:0005496~steroid binding,GO:0008270~zinc ion binding,GO:0008289~lipid binding,GO:0030528~transcription regulator activity,GO:0043167~ion binding,GO:0043169~cation binding,GO:0043565~sequence-specific DNA binding,GO:0046872~metal ion b…
ENSSSCG00000003832	TACSTD2	6	262	0.3095	13.1315	5.40695	Up	4.2128e-68	6.46382e-67	tumor-associated calcium signal transducer 2	Homo sapiens	GO:0007166~cell surface receptor linked signal transduction,GO:0007600~sensory perception,GO:0007601~visual perception,GO:0008283~cell proliferation,GO:0050877~neurological system process,GO:0050890~cognition,GO:0050953~sensory perception of light stimulus,
ENSSSCG00000009179	MTTP	1	43	0.0127679	0.533448	5.38475	Up	4.8344e-12	2.10456e-11	microsomal triglyceride transfer protein	Homo sapiens	GO:0006497~protein amino acid lipidation,GO:0006638~neutral lipid metabolic process,GO:0006639~acylglycerol metabolic process,GO:0006641~triglyceride metabolic process,GO:0006662~glycerol ether metabolic process,GO:0006869~lipid transport,GO:0008104~protein localization,GO:0010876~lipid localization,GO:0015031~protein transport,GO:0018904~organic ether metabolic process,GO:0042157~lipoprotein met…	GO:0005319~lipid transporter activity,GO:0008289~lipid binding,
ENSSSCG00000016806	CDH6	2	86	0.0412921	1.7252	5.38475	Up	4.3593e-23	2.9706e-22	cadherin 6, type 2, K-cadherin (fetal kidney)	Homo sapiens	GO:0003006~reproductive developmental process,GO:0007155~cell adhesion,GO:0007156~homophilic cell adhesion,GO:0007548~sex differentiation,GO:0008406~gonad development,GO:0008585~female gonad development,GO:0016337~cell-cell adhesion,GO:0022610~biological adhesion,GO:0045137~development of primary sexual characteristics,GO:0046545~development of primary female sexual characteristics,GO:0046660~fem…	GO:0005509~calcium ion binding,GO:0043167~ion binding,GO:0043169~cation binding,GO:0046872~metal ion binding,
ENSSSCG00000011012	MOBKL2B	2	86	0.153959	6.43246	5.38475	Up	4.3593e-23	2.96919e-22	MOB1, Mps One Binder kinase activator-like 2B (yeast)	Homo sapiens		GO:0008270~zinc ion binding,GO:0043167~ion binding,GO:0043169~cation binding,GO:0046872~metal ion binding,GO:0046914~transition metal ion binding,
ENSSSCG00000009537	FAM155A	6	241	0.490461	19.1415	5.28642	Up	4.00822e-62	5.71718e-61
ENSSSCG00000008952	RASSF6	1	40	0.0357483	1.38937	5.28041	Up	3.46382e-11	1.4458e-10
ENSSSCG00000009486	SLITRK6	2	79	0.0396763	1.52277	5.26228	Up	4.29052e-21	2.77774e-20	SLIT and NTRK-like family, member 6	Homo sapiens	GO:0000902~cell morphogenesis,GO:0000904~cell morphogenesis involved in differentiation,GO:0007409~axonogenesis,GO:0030030~cell projection organization,GO:0030182~neuron differentiation,GO:0031175~neuron projection development,GO:0032989~cellular component morphogenesis,GO:0032990~cell part morphogenesis,GO:0048666~neuron development,GO:0048667~cell morphogenesis involved in neuron differentiatio…
ENSSSCG00000017539	HOXB6	2	78	0.148273	5.61866	5.2439	Up	8.25564e-21	5.27598e-20	homeobox B6	Homo sapiens	GO:0000578~embryonic axis specification,GO:0001501~skeletal system development,GO:0003002~regionalization,GO:0006350~transcription,GO:0006355~regulation of transcription, DNA-dependent,GO:0007350~blastoderm segmentation,GO:0007351~tripartite regional subdivision,GO:0007389~pattern specification process,GO:0008595~determination of anterior/posterior axis, embryo,GO:0009792~embryonic development en…	GO:0003677~DNA binding,GO:0003700~transcription factor activity,GO:0030528~transcription regulator activity,GO:0043565~sequence-specific DNA binding,
ENSSSCG00000004562	FBXL22	6	234	0.8936	33.862	5.24389	Up	3.90564e-60	5.45199e-59	F-box and leucine-rich repeat protein 22	Homo sapiens	GO:0006508~proteolysis,GO:0009057~macromolecule catabolic process,GO:0019941~modification-dependent protein catabolic process,GO:0030163~protein catabolic process,GO:0043632~modification-dependent macromolecule catabolic process,GO:0044257~cellular protein catabolic process,GO:0044265~cellular macromolecule catabolic process,GO:0051603~proteolysis involved in cellular protein catabolic process,
ENSSSCG00000006116	SLC26A7	5	191	0.139962	5.19493	5.214	Up	3.46894e-49	4.06224e-48	solute carrier family 26, member 7	Homo sapiens	GO:0001696~gastric acid secretion,GO:0006811~ion transport,GO:0006820~anion transport,GO:0006821~chloride transport,GO:0006835~dicarboxylic acid transport,GO:0007586~digestion,GO:0008272~sulfate transport,GO:0015698~inorganic anion transport,GO:0015701~bicarbonate transport,GO:0015711~organic anion transport,GO:0015849~organic acid transport,GO:0019532~oxalate transport,GO:0022600~digestive syste…	GO:0005216~ion channel activity,GO:0005253~anion channel activity,GO:0005254~chloride channel activity,GO:0005310~dicarboxylic acid transmembrane transporter activity,GO:0008509~anion transmembrane transporter activity,GO:0015103~inorganic anion transmembrane transporter activity,GO:0015106~bicarbonate transmembrane transporter activity,GO:0015116~sulfate transmembrane transporter activity,GO:001…
ENSSSCG00000013078	C11orf9	8	295	0.11459	4.10567	5.16306	Up	6.35174e-75	1.06296e-73	chromosome 11 open reading frame 9	Homo sapiens	GO:0001508~regulation of action potential,GO:0006355~regulation of transcription, DNA-dependent,GO:0006873~cellular ion homeostasis,GO:0007272~ensheathment of neurons,GO:0008366~axon ensheathment,GO:0009891~positive regulation of biosynthetic process,GO:0010001~glial cell differentiation,GO:0010557~positive regulation of macromolecule biosynthetic process,GO:0010604~positive regulation of macromo…	GO:0003677~DNA binding,GO:0003700~transcription factor activity,GO:0030528~transcription regulator activity,
ENSSSCG00000005709	AIF1L	7	258	0.738096	26.4326	5.16237	Up	1.09357e-65	1.62758e-64	allograft inflammatory factor 1-like	Homo sapiens		GO:0003779~actin binding,GO:0005509~calcium ion binding,GO:0008092~cytoskeletal protein binding,GO:0043167~ion binding,GO:0043169~cation binding,GO:0046872~metal ion binding,GO:0051015~actin filament binding,
ENSSSCG00000017717	UNC45B	6	221	0.138584	4.95974	5.16143	Up	1.90134e-56	2.50129e-55	unc-45 homolog B (C. elegans)	Homo sapiens	GO:0007517~muscle organ development,
ENSSSCG00000001039	GCNT2	5	180	0.190839	6.67534	5.12841	Up	4.549e-46	5.11079e-45	glucosaminyl (N-acetyl) transferase 2, I-branching enzyme (I blood group)	Homo sapiens	GO:0000271~polysaccharide biosynthetic process,GO:0005976~polysaccharide metabolic process,GO:0006022~aminoglycan metabolic process,GO:0006023~aminoglycan biosynthetic process,GO:0006024~glycosaminoglycan biosynthetic process,GO:0016051~carbohydrate biosynthetic process,GO:0030203~glycosaminoglycan metabolic process,	GO:0008109~N-acetyllactosaminide beta-1,6-N-acetylglucosaminyltransferase activity,GO:0008375~acetylglucosaminyltransferase activity,
ENSSSCG00000006185	KCNB2	7	247	0.151176	5.18307	5.09951	Up	1.421e-62	2.04102e-61	potassium voltage-gated channel, Shab-related subfamily, member 2	Homo sapiens	GO:0006811~ion transport,GO:0006812~cation transport,GO:0006813~potassium ion transport,GO:0006937~regulation of muscle contraction,GO:0006940~regulation of smooth muscle contraction,GO:0015672~monovalent inorganic cation transport,GO:0030001~metal ion transport,GO:0044057~regulation of system process,GO:0055085~transmembrane transport,	GO:0005216~ion channel activity,GO:0005244~voltage-gated ion channel activity,GO:0005249~voltage-gated potassium channel activity,GO:0005251~delayed rectifier potassium channel activity,GO:0005261~cation channel activity,GO:0005267~potassium channel activity,GO:0015267~channel activity,GO:0022803~passive transmembrane transporter activity,GO:0022832~voltage-gated channel activity,GO:0022836~gated…
ENSSSCG00000000541	FAR2	5	174	0.220327	7.44993	5.07951	Up	2.26628e-44	2.46533e-43	fatty acyl CoA reductase 2	Homo sapiens	GO:0008610~lipid biosynthetic process,GO:0055114~oxidation reduction,	GO:0016620~oxidoreductase activity, acting on the aldehyde or oxo group of donors, NAD or NADP as acceptor,GO:0050062~long-chain-fatty-acyl-CoA reductase activity,
ENSSSCG00000002734	MARVELD3	1	34	0.0280708	0.927338	5.04595	Up	1.75105e-09	6.64762e-09
ENSSSCG00000010665	KIAA1598	1	32	0.0231934	0.721139	4.95849	Up	6.43932e-09	2.35813e-08
ENSSSCG00000006002	NOV	3338	105039	121.227	3706.54	4.93429	Up	0	0	nephroblastoma overexpressed gene	Homo sapiens	GO:0001558~regulation of cell growth,GO:0040008~regulation of growth,	GO:0005520~insulin-like growth factor binding,GO:0008083~growth factor activity,GO:0019838~growth factor binding,
ENSSSCG00000016887	ITGA2	1	31	0.0140906	0.424418	4.91268	Up	1.23335e-08	4.4365e-08	integrin, alpha 2 (CD49B, alpha 2 subunit of VLA-2 receptor)	Homo sapiens	GO:0001666~response to hypoxia,GO:0001889~liver development,GO:0001894~tissue homeostasis,GO:0002684~positive regulation of immune system process,GO:0002685~regulation of leukocyte migration,GO:0002687~positive regulation of leukocyte migration,GO:0006417~regulation of translation,GO:0006928~cell motion,GO:0006937~regulation of muscle contraction,GO:0006940~regulation of smooth muscle contraction…	GO:0000287~magnesium ion binding,GO:0005178~integrin binding,GO:0005509~calcium ion binding,GO:0005518~collagen binding,GO:0032403~protein complex binding,GO:0042802~identical protein binding,GO:0043167~ion binding,GO:0043169~cation binding,GO:0043236~laminin binding,GO:0046872~metal ion binding,GO:0046982~protein heterodimerization activity,GO:0046983~protein dimerization activity,GO:0050840~ext…
ENSSSCG00000013754	CACNA1A	13	401	0.117669	3.52671	4.90552	Up	9.07412e-99	1.88448e-97	calcium channel, voltage-dependent, P/Q type, alpha 1A subunit	Homo sapiens	GO:0000096~sulfur amino acid metabolic process,GO:0000902~cell morphogenesis,GO:0000904~cell morphogenesis involved in differentiation,GO:0001505~regulation of neurotransmitter levels,GO:0003001~generation of a signal involved in cell-cell signaling,GO:0005996~monosaccharide metabolic process,GO:0006006~glucose metabolic process,GO:0006461~protein complex assembly,GO:0006790~sulfur metabolic proc…	GO:0000149~SNARE binding,GO:0005216~ion channel activity,GO:0005244~voltage-gated ion channel activity,GO:0005245~voltage-gated calcium channel activity,GO:0005261~cation channel activity,GO:0005262~calcium channel activity,GO:0005509~calcium ion binding,GO:0005516~calmodulin binding,GO:0008331~high voltage-gated calcium channel activity,GO:0015267~channel activity,GO:0019905~syntaxin binding,GO:…
ENSSSCG00000006160	STMN2	10	303	0.473496	13.94	4.87973	Up	9.15884e-75	1.52917e-73	stathmin-like 2	Homo sapiens	GO:0007242~intracellular signaling cascade,GO:0030182~neuron differentiation,
ENSSSCG00000009665	CHRNA2	1	30	0.0322561	0.940239	4.86538	Up	2.36026e-08	8.32774e-08	cholinergic receptor, nicotinic, alpha 2 (neuronal)	Homo sapiens	GO:0006811~ion transport,	GO:0005216~ion channel activity,GO:0005230~extracellular ligand-gated ion channel activity,GO:0005261~cation channel activity,GO:0015267~channel activity,GO:0015276~ligand-gated ion channel activity,GO:0015464~acetylcholine receptor activity,GO:0022803~passive transmembrane transporter activity,GO:0022834~ligand-gated channel activity,GO:0022836~gated channel activity,GO:0022838~substrate specifi…
ENSSSCG00000005400	GRIN3A	15	449	0.218981	6.36894	4.86218	Up	6.76434e-110	1.55515e-108	glutamate receptor, ionotropic, N-methyl-D-aspartate 3A	Homo sapiens	GO:0001964~startle response,GO:0006811~ion transport,GO:0006812~cation transport,GO:0006816~calcium ion transport,GO:0007166~cell surface receptor linked signal transduction,GO:0007215~glutamate signaling pathway,GO:0010033~response to organic substance,GO:0015674~di-, tri-valent inorganic cation transport,GO:0016358~dendrite development,GO:0030001~metal ion transport,GO:0030030~cell projection o…	GO:0000287~magnesium ion binding,GO:0004970~ionotropic glutamate receptor activity,GO:0005216~ion channel activity,GO:0005230~extracellular ligand-gated ion channel activity,GO:0005234~extracellular-glutamate-gated ion channel activity,GO:0005261~cation channel activity,GO:0005262~calcium channel activity,GO:0005509~calcium ion binding,GO:0008066~glutamate receptor activity,GO:0015267~channel act…
ENSSSCG00000015556	LAMC2	45	1302	0.618618	17.391	4.81315	Up	0	0	laminin, gamma 2	Homo sapiens	GO:0007155~cell adhesion,GO:0007398~ectoderm development,GO:0008544~epidermis development,GO:0022610~biological adhesion,	GO:0001871~pattern binding,GO:0005539~glycosaminoglycan binding,GO:0008201~heparin binding,GO:0030246~carbohydrate binding,GO:0030247~polysaccharide binding,
ENSSSCG00000017204	ITGB4	18	508	0.158385	4.34321	4.77725	Up	5.98342e-123	1.49243e-121	integrin, beta 4	Homo sapiens	GO:0007155~cell adhesion,GO:0007160~cell-matrix adhesion,GO:0007166~cell surface receptor linked signal transduction,GO:0007229~integrin-mediated signaling pathway,GO:0022610~biological adhesion,GO:0030030~cell projection organization,GO:0030031~cell projection assembly,GO:0030035~microspike assembly,GO:0031589~cell-substrate adhesion,GO:0046847~filopodium assembly,
ENSSSCG00000006417	CADM3	1	28	0.0282604	0.76885	4.76585	Up	8.61962e-08	2.92166e-07	cell adhesion molecule 3	Homo sapiens	GO:0007155~cell adhesion,GO:0007156~homophilic cell adhesion,GO:0007157~heterophilic cell adhesion,GO:0016337~cell-cell adhesion,GO:0022610~biological adhesion,	GO:0005509~calcium ion binding,GO:0042802~identical protein binding,GO:0042803~protein homodimerization activity,GO:0043167~ion binding,GO:0043169~cation binding,GO:0046872~metal ion binding,GO:0046983~protein dimerization activity,
ENSSSCG00000008140	SLC5A7	2	56	0.0574263	1.56233	4.76584	Up	1.34862e-14	6.663e-14	solute carrier family 5 (choline transporter), member 7	Homo sapiens	GO:0001505~regulation of neurotransmitter levels,GO:0006575~cellular amino acid derivative metabolic process,GO:0006576~biogenic amine metabolic process,GO:0006811~ion transport,GO:0006812~cation transport,GO:0006814~sodium ion transport,GO:0007267~cell-cell signaling,GO:0007268~synaptic transmission,GO:0007271~synaptic transmission, cholinergic,GO:0007274~neuromuscular synaptic transmission,GO:0…	GO:0005275~amine transmembrane transporter activity,GO:0005307~choline:sodium symporter activity,GO:0015220~choline transmembrane transporter activity,GO:0015293~symporter activity,GO:0015294~solute:cation symporter activity,GO:0015370~solute:sodium symporter activity,GO:0031402~sodium ion binding,GO:0031420~alkali metal ion binding,GO:0043167~ion binding,GO:0043169~cation binding,GO:0046872~meta…
ENSSSCG00000017536	HOXB9	2	55	0.133485	3.56674	4.73986	Up	2.57044e-14	1.24979e-13	homeobox B9	Homo sapiens	GO:0001501~skeletal system development,GO:0003002~regionalization,GO:0006350~transcription,GO:0006355~regulation of transcription, DNA-dependent,GO:0006357~regulation of transcription from RNA polymerase II promoter,GO:0007389~pattern specification process,GO:0009792~embryonic development ending in birth or egg hatching,GO:0009891~positive regulation of biosynthetic process,GO:0009952~anterior/po…	GO:0003677~DNA binding,GO:0003700~transcription factor activity,GO:0016563~transcription activator activity,GO:0030528~transcription regulator activity,GO:0043565~sequence-specific DNA binding,
ENSSSCG00000016965	OCLN	1	27	0.0484465	1.27096	4.71338	Up	1.64471e-07	5.4654e-07	occludin pseudogene; occludin	Homo sapiens	GO:0006461~protein complex assembly,GO:0006575~cellular amino acid derivative metabolic process,GO:0006790~sulfur metabolic process,GO:0009116~nucleoside metabolic process,GO:0009119~ribonucleoside metabolic process,GO:0042278~purine nucleoside metabolic process,GO:0043933~macromolecular complex subunit organization,GO:0046128~purine ribonucleoside metabolic process,GO:0046498~S-adenosylhomocyste…	GO:0005198~structural molecule activity,GO:0008119~thiopurine S-methyltransferase activity,GO:0008172~S-methyltransferase activity,
ENSSSCG00000015953	DLX1	7	188	0.455686	11.8913	4.70572	Up	5.50078e-46	6.1513e-45	distal-less homeobox 1	Homo sapiens	GO:0000122~negative regulation of transcription from RNA polymerase II promoter,GO:0001501~skeletal system development,GO:0003002~regionalization,GO:0006355~regulation of transcription, DNA-dependent,GO:0006357~regulation of transcription from RNA polymerase II promoter,GO:0007389~pattern specification process,GO:0009792~embryonic development ending in birth or egg hatching,GO:0009890~negative re…	GO:0003677~DNA binding,GO:0003682~chromatin binding,GO:0003700~transcription factor activity,GO:0030528~transcription regulator activity,GO:0043565~sequence-specific DNA binding,
ENSSSCG00000003227	IGLON5	23	614	1.27415	33.0496	4.69703	Up	7.16076e-147	2.09893e-145
ENSSSCG00000005533	PTGS1	42	1119	1.11006	28.7363	4.69416	Up	2.94674e-266	1.51462e-264	prostaglandin-endoperoxide synthase 1 (prostaglandin G/H synthase and cyclooxygenase)	Homo sapiens	GO:0001516~prostaglandin biosynthetic process,GO:0003013~circulatory system process,GO:0006631~fatty acid metabolic process,GO:0006633~fatty acid biosynthetic process,GO:0006636~unsaturated fatty acid biosynthetic process,GO:0006690~icosanoid metabolic process,GO:0006692~prostanoid metabolic process,GO:0006693~prostaglandin metabolic process,GO:0006937~regulation of muscle contraction,GO:0006940~…	GO:0004601~peroxidase activity,GO:0004666~prostaglandin-endoperoxide synthase activity,GO:0005506~iron ion binding,GO:0008289~lipid binding,GO:0016209~antioxidant activity,GO:0016684~oxidoreductase activity, acting on peroxide as acceptor,GO:0016701~oxidoreductase activity, acting on single donors with incorporation of molecular oxygen,GO:0016702~oxidoreductase activity, acting on single donors w…
ENSSSCG00000005249	FAM189A2	2	53	0.0614327	1.5818	4.68642	Up	9.32138e-14	4.4173e-13
ENSSSCG00000007482	TSHZ2	8	210	0.130662	3.3326	4.67274	Up	5.16274e-51	6.23864e-50	teashirt zinc finger homeobox 2	Homo sapiens	GO:0006350~transcription,GO:0006355~regulation of transcription, DNA-dependent,GO:0045449~regulation of transcription,GO:0051252~regulation of RNA metabolic process,	GO:0003677~DNA binding,GO:0003700~transcription factor activity,GO:0008270~zinc ion binding,GO:0030528~transcription regulator activity,GO:0043167~ion binding,GO:0043169~cation binding,GO:0043565~sequence-specific DNA binding,GO:0046872~metal ion binding,GO:0046914~transition metal ion binding,
ENSSSCG00000017538	HOXB7	18	467	1.11672	28.1511	4.65585	Up	1.66826e-111	3.88505e-110	homeobox B7	Homo sapiens	GO:0001501~skeletal system development,GO:0002520~immune system development,GO:0003002~regionalization,GO:0006350~transcription,GO:0006355~regulation of transcription, DNA-dependent,GO:0007389~pattern specification process,GO:0009792~embryonic development ending in birth or egg hatching,GO:0009952~anterior/posterior pattern formation,GO:0030097~hemopoiesis,GO:0030099~myeloid cell differentiation,…	GO:0003677~DNA binding,GO:0003700~transcription factor activity,GO:0030528~transcription regulator activity,GO:0043565~sequence-specific DNA binding,
ENSSSCG00000015281	PLEKHA6	12	309	0.172723	4.32148	4.64499	Up	3.61488e-74	5.95938e-73
ENSSSCG00000005369	FOXE1	3	77	0.13408	3.34378	4.64031	Up	2.14124e-19	1.3069e-18	forkhead box E1 (thyroid transcription factor 2)	Homo sapiens	GO:0000122~negative regulation of transcription from RNA polymerase II promoter,GO:0001942~hair follicle development,GO:0006350~transcription,GO:0006355~regulation of transcription, DNA-dependent,GO:0006357~regulation of transcription from RNA polymerase II promoter,GO:0006590~thyroid hormone generation,GO:0006928~cell motion,GO:0007398~ectoderm development,GO:0008544~epidermis development,GO:000…	GO:0003677~DNA binding,GO:0003690~double-stranded DNA binding,GO:0003700~transcription factor activity,GO:0003702~RNA polymerase II transcription factor activity,GO:0016564~transcription repressor activity,GO:0030528~transcription regulator activity,GO:0043565~sequence-specific DNA binding,GO:0043566~structure-specific DNA binding,
ENSSSCG00000009132	ENPEP	6	150	0.168236	4.08662	4.60235	Up	1.70665e-36	1.60222e-35	glutamyl aminopeptidase (aminopeptidase A)	Homo sapiens	GO:0001525~angiogenesis,GO:0001568~blood vessel development,GO:0001944~vasculature development,GO:0006508~proteolysis,GO:0006928~cell motion,GO:0007267~cell-cell signaling,GO:0008283~cell proliferation,GO:0016477~cell migration,GO:0048514~blood vessel morphogenesis,GO:0048870~cell motility,GO:0051674~localization of cell,	GO:0004177~aminopeptidase activity,GO:0005509~calcium ion binding,GO:0008233~peptidase activity,GO:0008235~metalloexopeptidase activity,GO:0008237~metallopeptidase activity,GO:0008238~exopeptidase activity,GO:0008270~zinc ion binding,GO:0043167~ion binding,GO:0043169~cation binding,GO:0046872~metal ion binding,GO:0046914~transition metal ion binding,GO:0070011~peptidase activity, acting on L-amin…
ENSSSCG00000016984	NKX2-5	1	25	0.0450139	1.09343	4.60235	Up	5.96774e-07	1.90143e-06	NK2 transcription factor related, locus 5 (Drosophila)	Homo sapiens	GO:0000122~negative regulation of transcription from RNA polymerase II promoter,GO:0001568~blood vessel development,GO:0001570~vasculogenesis,GO:0001944~vasculature development,GO:0001947~heart looping,GO:0002028~regulation of sodium ion transport,GO:0002520~immune system development,GO:0003007~heart morphogenesis,GO:0006355~regulation of transcription, DNA-dependent,GO:0006357~regulation of tran…	GO:0003677~DNA binding,GO:0003682~chromatin binding,GO:0003700~transcription factor activity,GO:0008134~transcription factor binding,GO:0010736~serum response element binding,GO:0010843~promoter binding,GO:0016563~transcription activator activity,GO:0016564~transcription repressor activity,GO:0030528~transcription regulator activity,GO:0042802~identical protein binding,GO:0042803~protein homodime…
ENSSSCG00000011455	CACNA1D	10	249	0.0827817	2.0028	4.59656	Up	1.12973e-59	1.55887e-58	calcium channel, voltage-dependent, L type, alpha 1D subunit	Homo sapiens	GO:0006811~ion transport,GO:0006812~cation transport,GO:0006816~calcium ion transport,GO:0015674~di-, tri-valent inorganic cation transport,GO:0030001~metal ion transport,GO:0055085~transmembrane transport,	GO:0005216~ion channel activity,GO:0005244~voltage-gated ion channel activity,GO:0005245~voltage-gated calcium channel activity,GO:0005261~cation channel activity,GO:0005262~calcium channel activity,GO:0005509~calcium ion binding,GO:0015267~channel activity,GO:0022803~passive transmembrane transporter activity,GO:0022832~voltage-gated channel activity,GO:0022836~gated channel activity,GO:0022838~…
ENSSSCG00000015886	ITGB6	4	97	0.111411	2.62509	4.5584	Up	6.6874e-24	4.6653e-23	integrin, beta 6	Homo sapiens	GO:0006952~defense response,GO:0006954~inflammatory response,GO:0007155~cell adhesion,GO:0007160~cell-matrix adhesion,GO:0007166~cell surface receptor linked signal transduction,GO:0007229~integrin-mediated signaling pathway,GO:0009611~response to wounding,GO:0022610~biological adhesion,GO:0031589~cell-substrate adhesion,	GO:0005178~integrin binding,GO:0032403~protein complex binding,
ENSSSCG00000004614	UNC13C	4	96	0.029902	0.697295	4.54346	Up	1.26736e-23	8.77757e-23	unc-13 homolog C (C. elegans)	Homo sapiens	GO:0006887~exocytosis,GO:0007242~intracellular signaling cascade,GO:0007267~cell-cell signaling,GO:0007268~synaptic transmission,GO:0016192~vesicle-mediated transport,GO:0019226~transmission of nerve impulse,GO:0032940~secretion by cell,GO:0046903~secretion,GO:0050877~neurological system process,	GO:0008270~zinc ion binding,GO:0008289~lipid binding,GO:0019992~diacylglycerol binding,GO:0043167~ion binding,GO:0043169~cation binding,GO:0046872~metal ion binding,GO:0046914~transition metal ion binding,
ENSSSCG00000016959	MARVELD2	1	24	0.043606	1.01686	4.54345	Up	1.13464e-06	3.53459e-06	MARVEL domain containing 2	Homo sapiens	GO:0007600~sensory perception,GO:0007605~sensory perception of sound,GO:0050877~neurological system process,GO:0050890~cognition,GO:0050954~sensory perception of mechanical stimulus,
ENSSSCG00000010556	PAX2	2	47	0.131217	2.99615	4.51308	Up	4.37568e-12	1.90948e-11	paired box 2	Homo sapiens	GO:0000122~negative regulation of transcription from RNA polymerase II promoter,GO:0000902~cell morphogenesis,GO:0000904~cell morphogenesis involved in differentiation,GO:0001654~eye development,GO:0001655~urogenital system development,GO:0001656~metanephros development,GO:0001657~ureteric bud development,GO:0001658~branching involved in ureteric bud morphogenesis,GO:0001709~cell fate determinati…	GO:0003677~DNA binding,
ENSSSCG00000016600	TMEM229A	12	282	0.542112	12.3783	4.51308	Up	1.13596e-66	1.71012e-65
ENSSSCG00000011904	UPK1B	2	46	0.0602528	1.34651	4.48205	Up	8.2894e-12	3.56548e-11	uroplakin 1B	Homo sapiens	GO:0030855~epithelial cell differentiation,GO:0060429~epithelium development,	GO:0005198~structural molecule activity,
ENSSSCG00000015954	DLX2	54	1212	2.81735	61.4404	4.44678	Up	6.16004e-279	3.29574e-277	distal-less homeobox 2	Homo sapiens	GO:0000122~negative regulation of transcription from RNA polymerase II promoter,GO:0001501~skeletal system development,GO:0001763~morphogenesis of a branching structure,GO:0003002~regionalization,GO:0006355~regulation of transcription, DNA-dependent,GO:0006357~regulation of transcription from RNA polymerase II promoter,GO:0007389~pattern specification process,GO:0009792~embryonic development endi…	GO:0003677~DNA binding,GO:0003682~chromatin binding,GO:0003700~transcription factor activity,GO:0003723~RNA binding,GO:0003727~single-stranded RNA binding,GO:0030528~transcription regulator activity,GO:0043565~sequence-specific DNA binding,
ENSSSCG00000011851	MUC20	4	89	0.105664	2.28435	4.43423	Up	1.09997e-21	7.22864e-21	mucin 20, cell surface associated	Homo sapiens	GO:0006461~protein complex assembly,GO:0043933~macromolecular complex subunit organization,GO:0051259~protein oligomerization,GO:0051260~protein homooligomerization,GO:0065003~macromolecular complex assembly,GO:0070271~protein complex biogenesis,
ENSSSCG00000006171	CRISPLD1	1	22	0.0309436	0.661452	4.41792	Up	4.0844e-06	1.20432e-05
ENSSSCG00000008584	AC008073.1	1	22	0.0843539	1.80315	4.41792	Up	4.0844e-06	1.20456e-05
ENSSSCG00000004468	SH3BGRL2	1	21	0.199962	4.08011	4.35081	Up	7.73122e-06	2.22535e-05	SH3 domain binding glutamic acid-rich protein like 2	Homo sapiens		GO:0017124~SH3 domain binding,GO:0019904~protein domain specific binding,
ENSSSCG00000001068	CAP2	1	21	0.0264161	0.539004	4.35081	Up	7.73122e-06	2.22491e-05	CAP, adenylate cyclase-associated protein, 2 (yeast)	Homo sapiens	GO:0000902~cell morphogenesis,GO:0006140~regulation of nucleotide metabolic process,GO:0007010~cytoskeleton organization,GO:0007163~establishment or maintenance of cell polarity,GO:0007190~activation of adenylate cyclase activity,GO:0030799~regulation of cyclic nucleotide metabolic process,GO:0030802~regulation of cyclic nucleotide biosynthetic process,GO:0030808~regulation of nucleotide biosynth…	GO:0003779~actin binding,GO:0008092~cytoskeletal protein binding,
ENSSSCG00000009253	FGF5	18	377	1.10309	22.4483	4.34698	Up	1.34302e-86	2.50697e-85	fibroblast growth factor 5	Homo sapiens	GO:0007166~cell surface receptor linked signal transduction,GO:0007167~enzyme linked receptor protein signaling pathway,GO:0007169~transmembrane receptor protein tyrosine kinase signaling pathway,GO:0007267~cell-cell signaling,GO:0008283~cell proliferation,GO:0008543~fibroblast growth factor receptor signaling pathway,GO:0010001~glial cell differentiation,GO:0042063~gliogenesis,GO:0051302~regulat…	GO:0008083~growth factor activity,
ENSSSCG00000003051	AC005392.1	14	292	0.487625	9.88201	4.34096	Up	2.42518e-67	3.68177e-66
ENSSSCG00000002277	SPTB	5	104	0.0354954	0.717365	4.337	Up	8.25456e-25	5.88992e-24	spectrin, beta, erythrocytic	Homo sapiens	GO:0008064~regulation of actin polymerization or depolymerization,GO:0010639~negative regulation of organelle organization,GO:0030832~regulation of actin filament length,GO:0030833~regulation of actin filament polymerization,GO:0030834~regulation of actin filament depolymerization,GO:0030835~negative regulation of actin filament depolymerization,GO:0030837~negative regulation of actin filament po…	GO:0003779~actin binding,GO:0005198~structural molecule activity,GO:0005200~structural constituent of cytoskeleton,GO:0008092~cytoskeletal protein binding,GO:0051015~actin filament binding,
ENSSSCG00000014176	RGMB	158	3278	5.58458	112.576	4.33331	Up	0	0	RGM domain family, member B	Homo sapiens	GO:0007155~cell adhesion,GO:0007166~cell surface receptor linked signal transduction,GO:0007167~enzyme linked receptor protein signaling pathway,GO:0007178~transmembrane receptor protein serine/threonine kinase signaling pathway,GO:0009891~positive regulation of biosynthetic process,GO:0010557~positive regulation of macromolecule biosynthetic process,GO:0010604~positive regulation of macromolecul…	GO:0042802~identical protein binding,
ENSSSCG00000017041	ADRA1B	14	290	0.733473	14.7625	4.33105	Up	8.58898e-67	1.29709e-65	adrenergic, alpha-1B-, receptor	Homo sapiens	GO:0001568~blood vessel development,GO:0001944~vasculature development,GO:0001974~blood vessel remodeling,GO:0001975~response to amphetamine,GO:0001976~neurological system process involved in regulation of systemic arterial blood pressure,GO:0001978~regulation of systemic arterial blood pressure by carotid sinus baroreceptor feedback,GO:0001982~baroreceptor response to decreased systemic arterial…	GO:0004935~adrenoceptor activity,GO:0004936~alpha-adrenergic receptor activity,GO:0004937~alpha1-adrenergic receptor activity,GO:0008227~amine receptor activity,
ENSSSCG00000000358	ITGA7	105	2131	1.47289	29.0449	4.30156	Up	0	0	integrin, alpha 7	Homo sapiens	GO:0001568~blood vessel development,GO:0001944~vasculature development,GO:0007155~cell adhesion,GO:0007160~cell-matrix adhesion,GO:0007166~cell surface receptor linked signal transduction,GO:0007229~integrin-mediated signaling pathway,GO:0007517~muscle organ development,GO:0008360~regulation of cell shape,GO:0022604~regulation of cell morphogenesis,GO:0022610~biological adhesion,GO:0031589~cell-s…	GO:0005509~calcium ion binding,GO:0043167~ion binding,GO:0043169~cation binding,GO:0046872~metal ion binding,
ENSSSCG00000017535	HOXB4	4	81	0.264858	5.21125	4.29834	Up	1.75698e-19	1.0751e-18	homeobox B4	Homo sapiens	GO:0000122~negative regulation of transcription from RNA polymerase II promoter,GO:0001501~skeletal system development,GO:0002009~morphogenesis of an epithelium,GO:0002011~morphogenesis of an epithelial sheet,GO:0002520~immune system development,GO:0003002~regionalization,GO:0006350~transcription,GO:0006355~regulation of transcription, DNA-dependent,GO:0006357~regulation of transcription from RNA…	GO:0003677~DNA binding,GO:0003700~transcription factor activity,GO:0016564~transcription repressor activity,GO:0030528~transcription regulator activity,GO:0043565~sequence-specific DNA binding,
ENSSSCG00000012012	CXADR	2	40	0.0779962	1.51568	4.28042	Up	3.76202e-10	1.48581e-09	coxsackie virus and adenovirus receptor pseudogene 2; coxsackie virus and adenovirus receptor	Homo sapiens	GO:0007005~mitochondrion organization,GO:0007155~cell adhesion,GO:0007507~heart development,GO:0007517~muscle organ development,GO:0008285~negative regulation of cell proliferation,GO:0014706~striated muscle tissue development,GO:0016202~regulation of striated muscle tissue development,GO:0022610~biological adhesion,GO:0034330~cell junction organization,GO:0040008~regulation of growth,GO:0042127~…
ENSSSCG00000015451	ZNF398	1	20	0.101191	1.96641	4.28041	Up	1.46088e-05	4.09046e-05	zinc finger protein 398	Homo sapiens	GO:0006350~transcription,GO:0006355~regulation of transcription, DNA-dependent,GO:0045449~regulation of transcription,GO:0051252~regulation of RNA metabolic process,	GO:0003677~DNA binding,GO:0008270~zinc ion binding,GO:0016563~transcription activator activity,GO:0030528~transcription regulator activity,GO:0043167~ion binding,GO:0043169~cation binding,GO:0046872~metal ion binding,GO:0046914~transition metal ion binding,
ENSSSCG00000016018	FRZB	35	698	1.17111	22.6929	4.27629	Up	2.57542e-157	7.91997e-156	frizzled-related protein	Homo sapiens	GO:0001501~skeletal system development,GO:0007166~cell surface receptor linked signal transduction,GO:0009968~negative regulation of signal transduction,GO:0010648~negative regulation of cell communication,GO:0016055~Wnt receptor signaling pathway,GO:0030111~regulation of Wnt receptor signaling pathway,GO:0030178~negative regulation of Wnt receptor signaling pathway,	GO:0017147~Wnt-protein binding,
ENSSSCG00000016047	MSTN	78	1545	2.22562	42.834	4.26648	Up	0	0	myostatin	Homo sapiens	GO:0003012~muscle system process,GO:0007166~cell surface receptor linked signal transduction,GO:0007167~enzyme linked receptor protein signaling pathway,GO:0007178~transmembrane receptor protein serine/threonine kinase signaling pathway,GO:0007179~transforming growth factor beta receptor signaling pathway,GO:0007517~muscle organ development,GO:0009266~response to temperature stimulus,GO:0009408~r…	GO:0005125~cytokine activity,GO:0008083~growth factor activity,
ENSSSCG00000004540	ONECUT2	2	39	0.0663457	1.25705	4.2439	Up	7.08078e-10	2.75423e-09	one cut homeobox 2	Homo sapiens	GO:0000902~cell morphogenesis,GO:0001889~liver development,GO:0001952~regulation of cell-matrix adhesion,GO:0002064~epithelial cell development,GO:0006350~transcription,GO:0006355~regulation of transcription, DNA-dependent,GO:0006357~regulation of transcription from RNA polymerase II promoter,GO:0007422~peripheral nervous system development,GO:0009891~positive regulation of biosynthetic process,G…	GO:0003677~DNA binding,GO:0003700~transcription factor activity,GO:0003702~RNA polymerase II transcription factor activity,GO:0030528~transcription regulator activity,GO:0043565~sequence-specific DNA binding,
ENSSSCG00000015135	SORL1	3	58	0.0212852	0.399843	4.23151	Up	3.84148e-14	1.85215e-13	sortilin-related receptor, L(DLR class) A repeats-containing	Homo sapiens	GO:0006869~lipid transport,GO:0006897~endocytosis,GO:0006898~receptor-mediated endocytosis,GO:0008202~steroid metabolic process,GO:0008203~cholesterol metabolic process,GO:0010324~membrane invagination,GO:0010876~lipid localization,GO:0016044~membrane organization,GO:0016125~sterol metabolic process,GO:0016192~vesicle-mediated transport,	GO:0008034~lipoprotein binding,GO:0030169~low-density lipoprotein binding,
ENSSSCG00000004894	SERPINB5	2	38	0.0763935	1.41031	4.20642	Up	1.33126e-09	5.08614e-09	serpin peptidase inhibitor, clade B (ovalbumin), member 5	Homo sapiens	GO:0006928~cell motion,	GO:0004857~enzyme inhibitor activity,GO:0004866~endopeptidase inhibitor activity,GO:0004867~serine-type endopeptidase inhibitor activity,GO:0030414~peptidase inhibitor activity,
ENSSSCG00000014091	F2RL1	5	94	0.210354	3.8425	4.19115	Up	4.53104e-22	3.01762e-21	coagulation factor II (thrombin) receptor-like 1	Homo sapiens	GO:0002684~positive regulation of immune system process,GO:0002685~regulation of leukocyte migration,GO:0002687~positive regulation of leukocyte migration,GO:0002688~regulation of leukocyte chemotaxis,GO:0002690~positive regulation of leukocyte chemotaxis,GO:0006873~cellular ion homeostasis,GO:0006874~cellular calcium ion homeostasis,GO:0006875~cellular metal ion homeostasis,GO:0007166~cell surfa…	GO:0001653~peptide receptor activity,GO:0008233~peptidase activity,GO:0008528~peptide receptor activity, G-protein coupled,GO:0015057~thrombin receptor activity,GO:0042277~peptide binding,
ENSSSCG00000003214	KCNC3	3	56	0.0710914	1.2894	4.18088	Up	1.35361e-13	6.36432e-13	potassium voltage-gated channel, Shaw-related subfamily, member 3	Homo sapiens	GO:0006811~ion transport,GO:0006812~cation transport,GO:0006813~potassium ion transport,GO:0008219~cell death,GO:0015672~monovalent inorganic cation transport,GO:0016265~death,GO:0030001~metal ion transport,GO:0055085~transmembrane transport,	GO:0005216~ion channel activity,GO:0005244~voltage-gated ion channel activity,GO:0005249~voltage-gated potassium channel activity,GO:0005261~cation channel activity,GO:0005267~potassium channel activity,GO:0015267~channel activity,GO:0022803~passive transmembrane transporter activity,GO:0022832~voltage-gated channel activity,GO:0022836~gated channel activity,GO:0022838~substrate specific channel …
ENSSSCG00000008765	PCDH7	86	1572	1.67172	29.6909	4.15062	Up	0	0	protocadherin 7	Homo sapiens	GO:0007155~cell adhesion,GO:0007156~homophilic cell adhesion,GO:0016337~cell-cell adhesion,GO:0022610~biological adhesion,	GO:0005509~calcium ion binding,GO:0043167~ion binding,GO:0043169~cation binding,GO:0046872~metal ion binding,
ENSSSCG00000013473	GNA15	2	36	0.0688957	1.20495	4.12842	Up	4.68916e-09	1.73576e-08	guanine nucleotide binding protein (G protein), alpha 15 (Gq class)	Homo sapiens	GO:0006471~protein amino acid ADP-ribosylation,GO:0006873~cellular ion homeostasis,GO:0006874~cellular calcium ion homeostasis,GO:0006875~cellular metal ion homeostasis,GO:0007166~cell surface receptor linked signal transduction,GO:0007186~G-protein coupled receptor protein signaling pathway,GO:0007200~activation of phospholipase C activity by G-protein coupled receptor protein signaling pathway …	GO:0000166~nucleotide binding,GO:0003924~GTPase activity,GO:0005525~GTP binding,GO:0017076~purine nucleotide binding,GO:0019001~guanyl nucleotide binding,GO:0032553~ribonucleotide binding,GO:0032555~purine ribonucleotide binding,GO:0032561~guanyl ribonucleotide binding,
ENSSSCG00000009867	TBX5	2	35	0.0633719	1.07755	4.08777	Up	8.784e-09	3.18838e-08	T-box 5	Homo sapiens	GO:0002009~morphogenesis of an epithelium,GO:0006350~transcription,GO:0006355~regulation of transcription, DNA-dependent,GO:0006357~regulation of transcription from RNA polymerase II promoter,GO:0006917~induction of apoptosis,GO:0007267~cell-cell signaling,GO:0007389~pattern specification process,GO:0007507~heart development,GO:0007517~muscle organ development,GO:0008285~negative regulation of ce…	GO:0003677~DNA binding,GO:0003700~transcription factor activity,GO:0003702~RNA polymerase II transcription factor activity,GO:0008134~transcription factor binding,GO:0016563~transcription activator activity,GO:0030528~transcription regulator activity,GO:0043565~sequence-specific DNA binding,
ENSSSCG00000016709	SNX10	12	206	0.447464	7.4636	4.06003	Up	7.6228e-46	8.48471e-45	sorting nexin 10	Homo sapiens	GO:0008104~protein localization,GO:0015031~protein transport,GO:0045184~establishment of protein localization,	GO:0005543~phospholipid binding,GO:0008289~lipid binding,GO:0035091~phosphoinositide binding,
ENSSSCG00000015907	GALNT3	2	34	0.0395046	0.65253	4.04595	Up	1.64326e-08	5.85102e-08	UDP-N-acetyl-alpha-D-galactosamine:polypeptide N-acetylgalactosaminyltransferase 3 (GalNAc-T3)	Homo sapiens	GO:0006486~protein amino acid glycosylation,GO:0006493~protein amino acid O-linked glycosylation,GO:0009100~glycoprotein metabolic process,GO:0009101~glycoprotein biosynthetic process,GO:0018209~peptidyl-serine modification,GO:0018210~peptidyl-threonine modification,GO:0018242~protein amino acid O-linked glycosylation via serine,GO:0018243~protein amino acid O-linked glycosylation via threonine,G…	GO:0004653~polypeptide N-acetylgalactosaminyltransferase activity,GO:0005509~calcium ion binding,GO:0005529~sugar binding,GO:0008376~acetylgalactosaminyltransferase activity,GO:0030145~manganese ion binding,GO:0030246~carbohydrate binding,GO:0043167~ion binding,GO:0043169~cation binding,GO:0046872~metal ion binding,GO:0046914~transition metal ion binding,
ENSSSCG00000017448	KRT19	51	854	2.10157	34.193	4.02416	Up	3.78254e-184	1.38168e-182	keratin 19	Homo sapiens	GO:0007010~cytoskeleton organization,GO:0009719~response to endogenous stimulus,GO:0009725~response to hormone stimulus,GO:0010033~response to organic substance,GO:0010927~cellular component assembly involved in morphogenesis,GO:0030029~actin filament-based process,GO:0030036~actin cytoskeleton organization,GO:0030239~myofibril assembly,GO:0031032~actomyosin structure organization,GO:0032989~cell…	GO:0005198~structural molecule activity,GO:0005200~structural constituent of cytoskeleton,GO:0008307~structural constituent of muscle,
ENSSSCG00000017562	CACNA1G	2	33	0.0227209	0.364263	4.00289	Up	3.06978e-08	1.07286e-07	calcium channel, voltage-dependent, T type, alpha 1G subunit	Homo sapiens	GO:0002027~regulation of heart rate,GO:0003012~muscle system process,GO:0003013~circulatory system process,GO:0003018~vascular process in circulatory system,GO:0006811~ion transport,GO:0006812~cation transport,GO:0006816~calcium ion transport,GO:0006873~cellular ion homeostasis,GO:0006874~cellular calcium ion homeostasis,GO:0006875~cellular metal ion homeostasis,GO:0006936~muscle contraction,GO:0…	GO:0005216~ion channel activity,GO:0005244~voltage-gated ion channel activity,GO:0005245~voltage-gated calcium channel activity,GO:0005261~cation channel activity,GO:0005262~calcium channel activity,GO:0005509~calcium ion binding,GO:0008332~low voltage-gated calcium channel activity,GO:0015267~channel activity,GO:0022803~passive transmembrane transporter activity,GO:0022832~voltage-gated channel …
ENSSSCG00000003762	ELTD1	2	33	0.0430082	0.689508	4.00288	Up	3.06978e-08	1.07312e-07	EGF, latrophilin and seven transmembrane domain containing 1	Homo sapiens	GO:0007166~cell surface receptor linked signal transduction,GO:0007186~G-protein coupled receptor protein signaling pathway,GO:0007218~neuropeptide signaling pathway,	GO:0005509~calcium ion binding,GO:0043167~ion binding,GO:0043169~cation binding,GO:0046872~metal ion binding,GO:0046983~protein dimerization activity,
ENSSSCG00000011355	COL7A1	404	6558	2.22116	35.0328	3.97932	Up	0	0	collagen, type VII, alpha 1	Homo sapiens	GO:0007155~cell adhesion,GO:0007398~ectoderm development,GO:0008544~epidermis development,GO:0022610~biological adhesion,	GO:0004857~enzyme inhibitor activity,GO:0004866~endopeptidase inhibitor activity,GO:0004867~serine-type endopeptidase inhibitor activity,GO:0030414~peptidase inhibitor activity,
ENSSSCG00000003562	SFN	18	288	0.692283	10.7624	3.95849	Up	2.15866e-62	3.08821e-61	stratifin	Homo sapiens	GO:0000079~regulation of cyclin-dependent protein kinase activity,GO:0001558~regulation of cell growth,GO:0001836~release of cytochrome c from mitochondria,GO:0006469~negative regulation of protein kinase activity,GO:0006915~apoptosis,GO:0006917~induction of apoptosis,GO:0006974~response to DNA damage stimulus,GO:0007005~mitochondrion organization,GO:0007242~intracellular signaling cascade,GO:000…	GO:0004857~enzyme inhibitor activity,GO:0004860~protein kinase inhibitor activity,GO:0008426~protein kinase C inhibitor activity,GO:0019207~kinase regulator activity,GO:0019210~kinase inhibitor activity,GO:0019887~protein kinase regulator activity,GO:0019904~protein domain specific binding,GO:0030291~protein serine/threonine kinase inhibitor activity,
ENSSSCG00000006560	CREB3L4	2	32	0.0681011	1.05871	3.95849	Up	5.7261e-08	1.96121e-07	cAMP responsive element binding protein 3-like 4	Homo sapiens	GO:0006350~transcription,GO:0006355~regulation of transcription, DNA-dependent,GO:0006357~regulation of transcription from RNA polymerase II promoter,GO:0006986~response to unfolded protein,GO:0007276~gamete generation,GO:0007283~spermatogenesis,GO:0009891~positive regulation of biosynthetic process,GO:0010033~response to organic substance,GO:0010557~positive regulation of macromolecule biosynthe…	GO:0003677~DNA binding,GO:0003700~transcription factor activity,GO:0030528~transcription regulator activity,GO:0043565~sequence-specific DNA binding,GO:0046983~protein dimerization activity,
ENSSSCG00000009098	QRFPR	5	79	0.258182	3.96358	3.94034	Up	5.27514e-18	3.03679e-17	pyroglutamylated RFamide peptide receptor	Homo sapiens	GO:0007166~cell surface receptor linked signal transduction,GO:0007186~G-protein coupled receptor protein signaling pathway,	GO:0001653~peptide receptor activity,GO:0004983~neuropeptide Y receptor activity,GO:0008188~neuropeptide receptor activity,GO:0008528~peptide receptor activity, G-protein coupled,GO:0030594~neurotransmitter receptor activity,GO:0042165~neurotransmitter binding,GO:0042277~peptide binding,GO:0042923~neuropeptide binding,
ENSSSCG00000008984	SHROOM3	41	647	0.43368	6.64958	3.93856	Up	9.93494e-138	2.78721e-136	shroom family member 3	Homo sapiens	GO:0000902~cell morphogenesis,GO:0001838~embryonic epithelial tube formation,GO:0001841~neural tube formation,GO:0001843~neural tube closure,GO:0002009~morphogenesis of an epithelium,GO:0002064~epithelial cell development,GO:0002065~columnar/cuboidal epithelial cell differentiation,GO:0002066~columnar/cuboidal epithelial cell development,GO:0007010~cytoskeleton organization,GO:0007389~pattern spe…	GO:0003779~actin binding,GO:0008092~cytoskeletal protein binding,
ENSSSCG00000012724	SLITRK2	54	839	1.06244	16.039	3.91613	Up	2.39796e-177	8.25633e-176	similar to CXorf2 protein; SLIT and NTRK-like family, member 2	Homo sapiens	GO:0000902~cell morphogenesis,GO:0000904~cell morphogenesis involved in differentiation,GO:0007409~axonogenesis,GO:0030030~cell projection organization,GO:0030182~neuron differentiation,GO:0031175~neuron projection development,GO:0032989~cellular component morphogenesis,GO:0032990~cell part morphogenesis,GO:0048666~neuron development,GO:0048667~cell morphogenesis involved in neuron differentiatio…
ENSSSCG00000010232	LRRTM3	2	31	0.0550939	0.829736	3.91269	Up	1.06641e-07	3.59602e-07
ENSSSCG00000015126	TRIM29	2	31	0.045899	0.691257	3.91269	Up	1.06641e-07	3.59687e-07	tripartite motif-containing 29	Homo sapiens	GO:0006350~transcription,GO:0006351~transcription, DNA-dependent,GO:0006366~transcription from RNA polymerase II promoter,GO:0032774~RNA biosynthetic process,	GO:0003677~DNA binding,GO:0003700~transcription factor activity,GO:0008270~zinc ion binding,GO:0030528~transcription regulator activity,GO:0043167~ion binding,GO:0043169~cation binding,GO:0046872~metal ion binding,GO:0046914~transition metal ion binding,
ENSSSCG00000015905	SCN2A	69	1066	0.572326	8.59125	3.90796	Up	1.64932e-224	7.02279e-223	sodium channel, voltage-gated, type II, alpha subunit	Homo sapiens	GO:0006811~ion transport,GO:0006812~cation transport,GO:0006814~sodium ion transport,GO:0006915~apoptosis,GO:0008219~cell death,GO:0012501~programmed cell death,GO:0015672~monovalent inorganic cation transport,GO:0016265~death,GO:0030001~metal ion transport,GO:0055085~transmembrane transport,	GO:0005216~ion channel activity,GO:0005244~voltage-gated ion channel activity,GO:0005248~voltage-gated sodium channel activity,GO:0005261~cation channel activity,GO:0005272~sodium channel activity,GO:0015267~channel activity,GO:0022803~passive transmembrane transporter activity,GO:0022832~voltage-gated channel activity,GO:0022836~gated channel activity,GO:0022838~substrate specific channel activi…
ENSSSCG00000012371	AR	5	77	0.217652	3.25678	3.90335	Up	1.81815e-17	1.02095e-16	androgen receptor	Homo sapiens	GO:0001655~urogenital system development,GO:0001701~in utero embryonic development,GO:0003006~reproductive developmental process,GO:0006350~transcription,GO:0006351~transcription, DNA-dependent,GO:0006355~regulation of transcription, DNA-dependent,GO:0006357~regulation of transcription from RNA polymerase II promoter,GO:0007242~intracellular signaling cascade,GO:0007267~cell-cell signaling,GO:000…	GO:0003677~DNA binding,GO:0003700~transcription factor activity,GO:0003707~steroid hormone receptor activity,GO:0004879~ligand-dependent nuclear receptor activity,GO:0004882~androgen receptor activity,GO:0005496~steroid binding,GO:0005497~androgen binding,GO:0008270~zinc ion binding,GO:0008289~lipid binding,GO:0016563~transcription activator activity,GO:0030528~transcription regulator activity,GO…
ENSSSCG00000003616	FAM167B	1	15	0.0700985	1.02166	3.86539	Up	0.00034076	0.000823823
ENSSSCG00000001902	CYP1A1	3	45	0.0523	0.76225	3.86538	Up	1.2918e-10	5.22531e-10	cytochrome P450, family 1, subfamily A, polypeptide 1	Homo sapiens	GO:0001523~retinoid metabolic process,GO:0001654~eye development,GO:0001666~response to hypoxia,GO:0001889~liver development,GO:0002237~response to molecule of bacterial origin,GO:0006575~cellular amino acid derivative metabolic process,GO:0006720~isoprenoid metabolic process,GO:0006721~terpenoid metabolic process,GO:0006766~vitamin metabolic process,GO:0006775~fat-soluble vitamin metabolic proce…	GO:0005506~iron ion binding,GO:0008395~steroid hydroxylase activity,GO:0009055~electron carrier activity,GO:0016679~oxidoreductase activity, acting on diphenols and related substances as donors,GO:0016711~flavonoid 3'-monooxygenase activity,GO:0016712~oxidoreductase activity, acting on paired donors, with incorporation or reduction of molecular oxygen, reduced flavin or flavoprotein as one donor,…
ENSSSCG00000000775	PEX26	1	15	0.0483998	0.705406	3.86538	Up	0.00034076	0.000823685	peroxisomal biogenesis factor 26	Homo sapiens	GO:0006605~protein targeting,GO:0006612~protein targeting to membrane,GO:0006625~protein targeting to peroxisome,GO:0006886~intracellular protein transport,GO:0007031~peroxisome organization,GO:0008104~protein localization,GO:0015031~protein transport,GO:0016558~protein import into peroxisome matrix,GO:0017038~protein import,GO:0034613~cellular protein localization,GO:0043574~peroxisomal transpor…	GO:0008022~protein C-terminus binding,GO:0032403~protein complex binding,
ENSSSCG00000013636	AP1M2	3	45	0.167302	2.43835	3.86538	Up	1.2918e-10	5.22678e-10	adaptor-related protein complex 1, mu 2 subunit	Homo sapiens	GO:0006605~protein targeting,GO:0006886~intracellular protein transport,GO:0006892~post-Golgi vesicle-mediated transport,GO:0006903~vesicle targeting,GO:0008104~protein localization,GO:0015031~protein transport,GO:0016044~membrane organization,GO:0016192~vesicle-mediated transport,GO:0034613~cellular protein localization,GO:0045184~establishment of protein localization,GO:0046907~intracellular tr…
ENSSSCG00000016151	MAP2	54	803	0.489664	7.07497	3.85286	Up	1.00154e-167	3.27596e-166	microtubule-associated protein 2	Homo sapiens	GO:0000226~microtubule cytoskeleton organization,GO:0001578~microtubule bundle formation,GO:0006468~protein amino acid phosphorylation,GO:0006793~phosphorus metabolic process,GO:0006796~phosphate metabolic process,GO:0007010~cytoskeleton organization,GO:0007017~microtubule-based process,GO:0007026~negative regulation of microtubule depolymerization,GO:0010639~negative regulation of organelle orga…	GO:0005198~structural molecule activity,GO:0005516~calmodulin binding,
ENSSSCG00000015574	HMCN1	6	89	0.361083	5.20416	3.84926	Up	8.3152e-20	5.1472e-19	hemicentin 1	Homo sapiens	GO:0007596~blood coagulation,GO:0007599~hemostasis,GO:0007600~sensory perception,GO:0007601~visual perception,GO:0008218~bioluminescence,GO:0009611~response to wounding,GO:0018298~protein-chromophore linkage,GO:0042060~wound healing,GO:0050817~coagulation,GO:0050877~neurological system process,GO:0050878~regulation of body fluid levels,GO:0050890~cognition,GO:0050953~sensory perception of light s…	GO:0005509~calcium ion binding,GO:0043167~ion binding,GO:0043169~cation binding,GO:0046872~metal ion binding,
ENSSSCG00000007350	PPP1R16B	4	59	0.117062	1.6777	3.84114	Up	1.64025e-13	7.67192e-13	protein phosphatase 1, regulatory (inhibitor) subunit 16B	Homo sapiens		GO:0019899~enzyme binding,GO:0019902~phosphatase binding,GO:0019903~protein phosphatase binding,
ENSSSCG00000004980	THSD4	90	1323	2.59457	37.0585	3.83624	Up	2.71528e-274	1.42103e-272	thrombospondin, type I, domain containing 4	Homo sapiens		GO:0004175~endopeptidase activity,GO:0004222~metalloendopeptidase activity,GO:0008233~peptidase activity,GO:0008237~metallopeptidase activity,GO:0070011~peptidase activity, acting on L-amino acid peptides,
ENSSSCG00000008509	RASGRP3	21	305	0.299602	4.22796	3.81884	Up	2.97812e-64	4.36023e-63	RAS guanyl releasing protein 3 (calcium and DAG-regulated)	Homo sapiens	GO:0000165~MAPKKK cascade,GO:0007242~intracellular signaling cascade,GO:0007243~protein kinase cascade,GO:0007264~small GTPase mediated signal transduction,GO:0007265~Ras protein signal transduction,GO:0043087~regulation of GTPase activity,GO:0051056~regulation of small GTPase mediated signal transduction,GO:0051336~regulation of hydrolase activity,	GO:0005083~small GTPase regulator activity,GO:0005085~guanyl-nucleotide exchange factor activity,GO:0005088~Ras guanyl-nucleotide exchange factor activity,GO:0005096~GTPase activator activity,GO:0005099~Ras GTPase activator activity,GO:0005509~calcium ion binding,GO:0008047~enzyme activator activity,GO:0008270~zinc ion binding,GO:0008289~lipid binding,GO:0017016~Ras GTPase binding,GO:0019899~enzy…
ENSSSCG00000008158	IL18R1	2	29	0.17367	2.44679	3.81647	Up	3.67992e-07	1.18827e-06	interleukin 18 receptor 1	Homo sapiens	GO:0006952~defense response,GO:0006955~immune response,GO:0045087~innate immune response,	GO:0004896~cytokine receptor activity,GO:0004908~interleukin-1 receptor activity,GO:0019838~growth factor binding,GO:0019955~cytokine binding,GO:0019966~interleukin-1 binding,
ENSSSCG00000010779	SYCE1	5	72	0.351474	4.91769	3.80649	Up	3.95684e-16	2.09286e-15	synaptonemal complex central element protein 1	Homo sapiens	GO:0000279~M phase,GO:0007049~cell cycle,GO:0007126~meiosis,GO:0007127~meiosis I,GO:0007128~meiotic prophase I,GO:0022402~cell cycle process,GO:0022403~cell cycle phase,GO:0051301~cell division,GO:0051321~meiotic cell cycle,GO:0051324~prophase,GO:0051327~M phase of meiotic cell cycle,
ENSSSCG00000010869	PLD5	6	86	0.472752	6.58393	3.79979	Up	5.25286e-19	3.16182e-18
ENSSSCG00000004628	TMOD2	3	42	0.12065	1.6412	3.76585	Up	8.19496e-10	3.17219e-09	tropomodulin 2 (neuronal)	Homo sapiens	GO:0007267~cell-cell signaling,GO:0007268~synaptic transmission,GO:0007270~nerve-nerve synaptic transmission,GO:0007610~behavior,GO:0007611~learning or memory,GO:0008277~regulation of G-protein coupled receptor protein signaling pathway,GO:0009967~positive regulation of signal transduction,GO:0010647~positive regulation of cell communication,GO:0019226~transmission of nerve impulse,GO:0045745~pos…	GO:0003779~actin binding,GO:0005523~tropomyosin binding,GO:0008092~cytoskeletal protein binding,
ENSSSCG00000012632	ZCCHC12	10	140	0.413772	5.62851	3.76585	Up	6.12836e-30	4.95781e-29	zinc finger, CCHC domain containing 12	Homo sapiens	GO:0006350~transcription,GO:0045449~regulation of transcription,	GO:0008270~zinc ion binding,GO:0043167~ion binding,GO:0043169~cation binding,GO:0046872~metal ion binding,GO:0046914~transition metal ion binding,
ENSSSCG00000005128	TUSC1	2	28	0.159083	2.16399	3.76584	Up	6.817e-07	2.16197e-06
ENSSSCG00000015476	CHI3L1	635	8817	17.4731	235.734	3.75395	Up	0	0	chitinase 3-like 1 (cartilage glycoprotein-39)	Homo sapiens	GO:0000272~polysaccharide catabolic process,GO:0005976~polysaccharide metabolic process,GO:0006022~aminoglycan metabolic process,GO:0006026~aminoglycan catabolic process,GO:0006030~chitin metabolic process,GO:0006032~chitin catabolic process,GO:0009057~macromolecule catabolic process,GO:0016052~carbohydrate catabolic process,	GO:0004568~chitinase activity,GO:0005198~structural molecule activity,GO:0005201~extracellular matrix structural constituent,GO:0005529~sugar binding,GO:0030246~carbohydrate binding,GO:0043167~ion binding,GO:0043169~cation binding,
ENSSSCG00000016448	KCNH2	10	137	0.124296	1.65455	3.73459	Up	3.82518e-29	3.02317e-28	potassium voltage-gated channel, subfamily H (eag-related), member 2	Homo sapiens	GO:0000160~two-component signal transduction system (phosphorelay),GO:0003012~muscle system process,GO:0003013~circulatory system process,GO:0006355~regulation of transcription, DNA-dependent,GO:0006811~ion transport,GO:0006812~cation transport,GO:0006813~potassium ion transport,GO:0006873~cellular ion homeostasis,GO:0006936~muscle contraction,GO:0008015~blood circulation,GO:0008016~regulation of…	GO:0000155~two-component sensor activity,GO:0004672~protein kinase activity,GO:0004673~protein histidine kinase activity,GO:0005216~ion channel activity,GO:0005242~inward rectifier potassium channel activity,GO:0005244~voltage-gated ion channel activity,GO:0005249~voltage-gated potassium channel activity,GO:0005251~delayed rectifier potassium channel activity,GO:0005261~cation channel activity,GO…
ENSSSCG00000001727	TNFRSF21	35	477	0.853166	11.2977	3.72706	Up	9.45514e-98	1.93844e-96	tumor necrosis factor receptor superfamily, member 21	Homo sapiens	GO:0006915~apoptosis,GO:0008219~cell death,GO:0012501~programmed cell death,GO:0016265~death,
ENSSSCG00000002467	ASB2	25	338	0.657633	8.63903	3.71551	Up	1.50048e-69	2.34219e-68	ankyrin repeat and SOCS box-containing 2	Homo sapiens	GO:0006508~proteolysis,GO:0007242~intracellular signaling cascade,GO:0009057~macromolecule catabolic process,GO:0019941~modification-dependent protein catabolic process,GO:0030163~protein catabolic process,GO:0043632~modification-dependent macromolecule catabolic process,GO:0044257~cellular protein catabolic process,GO:0044265~cellular macromolecule catabolic process,GO:0051603~proteolysis involv…
ENSSSCG00000016183	CXCR2	2	27	0.048776	0.639801	3.71338	Up	1.26031e-06	3.90578e-06	interleukin 8 receptor, beta	Homo sapiens	GO:0001775~cell activation,GO:0002274~myeloid leukocyte activation,GO:0006915~apoptosis,GO:0006928~cell motion,GO:0006935~chemotaxis,GO:0006952~defense response,GO:0006954~inflammatory response,GO:0006968~cellular defense response,GO:0007166~cell surface receptor linked signal transduction,GO:0007186~G-protein coupled receptor protein signaling pathway,GO:0007200~activation of phospholipase C act…	GO:0001653~peptide receptor activity,GO:0004896~cytokine receptor activity,GO:0004918~interleukin-8 receptor activity,GO:0004950~chemokine receptor activity,GO:0008528~peptide receptor activity, G-protein coupled,GO:0016494~C-X-C chemokine receptor activity,GO:0019955~cytokine binding,GO:0019956~chemokine binding,GO:0019958~C-X-C chemokine binding,GO:0019959~interleukin-8 binding,GO:0042277~pepti…
ENSSSCG00000000573	KCNJ8	2	27	0.058429	0.76642	3.71338	Up	1.26031e-06	3.90494e-06	potassium inwardly-rectifying channel, subfamily J, member 8	Homo sapiens	GO:0001655~urogenital system development,GO:0001822~kidney development,GO:0002237~response to molecule of bacterial origin,GO:0002252~immune effector process,GO:0003013~circulatory system process,GO:0003018~vascular process in circulatory system,GO:0006811~ion transport,GO:0006812~cation transport,GO:0006813~potassium ion transport,GO:0006952~defense response,GO:0006955~immune response,GO:0007507…	GO:0000166~nucleotide binding,GO:0001882~nucleoside binding,GO:0001883~purine nucleoside binding,GO:0005216~ion channel activity,GO:0005242~inward rectifier potassium channel activity,GO:0005244~voltage-gated ion channel activity,GO:0005249~voltage-gated potassium channel activity,GO:0005261~cation channel activity,GO:0005267~potassium channel activity,GO:0005524~ATP binding,GO:0015267~channel ac…
ENSSSCG00000016001	TTN	234	3128	0.113142	1.46953	3.69915	Up	0	0	titin	Homo sapiens	GO:0000070~mitotic sister chromatid segregation,GO:0000087~M phase of mitotic cell cycle,GO:0000278~mitotic cell cycle,GO:0000279~M phase,GO:0000280~nuclear division,GO:0000819~sister chromatid segregation,GO:0003007~heart morphogenesis,GO:0003012~muscle system process,GO:0006323~DNA packaging,GO:0006461~protein complex assembly,GO:0006468~protein amino acid phosphorylation,GO:0006793~phosphorus …	GO:0000166~nucleotide binding,GO:0000287~magnesium ion binding,GO:0001882~nucleoside binding,GO:0001883~purine nucleoside binding,GO:0003779~actin binding,GO:0004672~protein kinase activity,GO:0004674~protein serine/threonine kinase activity,GO:0004713~protein tyrosine kinase activity,GO:0005083~small GTPase regulator activity,GO:0005085~guanyl-nucleotide exchange factor activity,GO:0005088~Ras g…
ENSSSCG00000008966	PARM1	3	40	0.401524	5.20182	3.69546	Up	2.78886e-09	1.04688e-08
ENSSSCG00000011259	SCN5A	8	106	0.0658777	0.848123	3.68641	Up	1.26455e-22	8.52832e-22	sodium channel, voltage-gated, type V, alpha subunit	Homo sapiens	GO:0003012~muscle system process,GO:0003013~circulatory system process,GO:0006811~ion transport,GO:0006812~cation transport,GO:0006814~sodium ion transport,GO:0006936~muscle contraction,GO:0008015~blood circulation,GO:0008016~regulation of heart contraction,GO:0015672~monovalent inorganic cation transport,GO:0030001~metal ion transport,GO:0044057~regulation of system process,GO:0055085~transmembr…	GO:0005216~ion channel activity,GO:0005244~voltage-gated ion channel activity,GO:0005248~voltage-gated sodium channel activity,GO:0005261~cation channel activity,GO:0005272~sodium channel activity,GO:0015267~channel activity,GO:0022803~passive transmembrane transporter activity,GO:0022832~voltage-gated channel activity,GO:0022836~gated channel activity,GO:0022838~substrate specific channel activi…
ENSSSCG00000015116	MCAM	297	3897	6.84417	87.2567	3.67232	Up	0	0	melanoma cell adhesion molecule	Homo sapiens	GO:0007155~cell adhesion,GO:0022610~biological adhesion,
ENSSSCG00000014833	UCP2	2	26	0.0600725	0.758793	3.65893	Up	2.32508e-06	7.01521e-06	uncoupling protein 2 (mitochondrial, proton carrier)	Homo sapiens	GO:0000302~response to reactive oxygen species,GO:0000303~response to superoxide,GO:0000305~response to oxygen radical,GO:0006811~ion transport,GO:0006812~cation transport,GO:0006818~hydrogen transport,GO:0006839~mitochondrial transport,GO:0006979~response to oxidative stress,GO:0010035~response to inorganic substance,GO:0015672~monovalent inorganic cation transport,GO:0015992~proton transport,GO…
ENSSSCG00000006416	DARC	2	26	0.0950578	1.2007	3.65893	Up	2.32508e-06	7.01668e-06	Duffy blood group, chemokine receptor	Homo sapiens	GO:0006952~defense response,GO:0006954~inflammatory response,GO:0007166~cell surface receptor linked signal transduction,GO:0007186~G-protein coupled receptor protein signaling pathway,GO:0009611~response to wounding,	GO:0001584~rhodopsin-like receptor activity,GO:0001653~peptide receptor activity,GO:0004950~chemokine receptor activity,GO:0008528~peptide receptor activity, G-protein coupled,GO:0019955~cytokine binding,GO:0019956~chemokine binding,GO:0042277~peptide binding,
ENSSSCG00000003887	TAL1	14	180	0.703371	8.78686	3.64299	Up	3.82758e-37	3.67734e-36	T-cell acute lymphocytic leukemia 1	Homo sapiens	GO:0002520~immune system development,GO:0006350~transcription,GO:0006355~regulation of transcription, DNA-dependent,GO:0006357~regulation of transcription from RNA polymerase II promoter,GO:0008283~cell proliferation,GO:0010551~regulation of specific transcription from RNA polymerase II promoter,GO:0030097~hemopoiesis,GO:0030099~myeloid cell differentiation,GO:0030218~erythrocyte differentiation,…	GO:0003677~DNA binding,GO:0003700~transcription factor activity,GO:0010843~promoter binding,GO:0019899~enzyme binding,GO:0030528~transcription regulator activity,GO:0042826~histone deacetylase binding,GO:0043565~sequence-specific DNA binding,
ENSSSCG00000007483	AL354993.1	3	38	0.675209	8.31008	3.62146	Up	9.43262e-09	3.41778e-08
ENSSSCG00000015706	LYPD1	6	76	0.350983	4.31969	3.62145	Up	2.3309e-16	1.24847e-15
ENSSSCG00000012561	FRMPD3	156	1954	2.01382	24.509	3.6053	Up	0	0
ENSSSCG00000011298	CDCP1	10	125	0.204692	2.48609	3.60235	Up	5.55114e-26	4.08864e-25
ENSSSCG00000006335	RGS4	22	275	1.40661	17.084	3.60235	Up	1.74352e-55	2.25858e-54	regulator of G-protein signaling 4	Homo sapiens	GO:0000165~MAPKKK cascade,GO:0000188~inactivation of MAPK activity,GO:0006469~negative regulation of protein kinase activity,GO:0007242~intracellular signaling cascade,GO:0007243~protein kinase cascade,GO:0008277~regulation of G-protein coupled receptor protein signaling pathway,GO:0009968~negative regulation of signal transduction,GO:0010648~negative regulation of cell communication,GO:0019220~r…	GO:0005096~GTPase activator activity,GO:0005516~calmodulin binding,GO:0008047~enzyme activator activity,GO:0030695~GTPase regulator activity,GO:0060589~nucleoside-triphosphatase regulator activity,
ENSSSCG00000010494	SORBS1	210	2609	4.29503	51.8473	3.59353	Up	0	0	sorbin and SH3 domain containing 1	Homo sapiens	GO:0005979~regulation of glycogen biosynthetic process,GO:0006109~regulation of carbohydrate metabolic process,GO:0007010~cytoskeleton organization,GO:0007015~actin filament organization,GO:0007044~cell-substrate junction assembly,GO:0007155~cell adhesion,GO:0007160~cell-matrix adhesion,GO:0007166~cell surface receptor linked signal transduction,GO:0007167~enzyme linked receptor protein signaling…	GO:0003779~actin binding,GO:0005070~SH3/SH2 adaptor activity,GO:0005158~insulin receptor binding,GO:0008092~cytoskeletal protein binding,GO:0019899~enzyme binding,GO:0019900~kinase binding,GO:0019901~protein kinase binding,GO:0030674~protein binding, bridging,GO:0032403~protein complex binding,GO:0060090~molecular adaptor activity,
ENSSSCG00000011837	MFI2	10	124	0.235636	2.83902	3.59076	Up	1.0147e-25	7.40923e-25	antigen p97 (melanoma associated) identified by monoclonal antibodies 133.2 and 96.5	Homo sapiens	GO:0000041~transition metal ion transport,GO:0006811~ion transport,GO:0006812~cation transport,GO:0006826~iron ion transport,GO:0006873~cellular ion homeostasis,GO:0006879~cellular iron ion homeostasis,GO:0015674~di-, tri-valent inorganic cation transport,GO:0019725~cellular homeostasis,GO:0030001~metal ion transport,GO:0030003~cellular cation homeostasis,GO:0030005~cellular di-, tri-valent inorg…	GO:0005506~iron ion binding,GO:0008199~ferric iron binding,GO:0008270~zinc ion binding,GO:0043167~ion binding,GO:0043169~cation binding,GO:0046872~metal ion binding,GO:0046914~transition metal ion binding,
ENSSSCG00000004366	BVES	64	785	1.00475	11.9744	3.57504	Up	1.81462e-154	5.5097e-153	blood vessel epicardial substance	Homo sapiens	GO:0007517~muscle organ development,
ENSSSCG00000009457	DACH1	14	169	0.622932	7.30641	3.55202	Up	2.9016e-34	2.60024e-33	dachshund homolog 1 (Drosophila)	Homo sapiens	GO:0006350~transcription,GO:0045449~regulation of transcription,	GO:0000166~nucleotide binding,GO:0003677~DNA binding,GO:0003700~transcription factor activity,GO:0030528~transcription regulator activity,
ENSSSCG00000000026	SULT4A1	2	24	0.133841	1.56055	3.54346	Up	7.85802e-06	2.25914e-05	sulfotransferase family 4A, member 1	Homo sapiens	GO:0006790~sulfur metabolic process,GO:0008202~steroid metabolic process,	GO:0008146~sulfotransferase activity,GO:0016782~transferase activity, transferring sulfur-containing groups,
ENSSSCG00000015955	ITGA6	30	357	0.89626	10.363	3.53138	Up	2.05914e-70	3.24591e-69	integrin, alpha 6	Homo sapiens	GO:0006928~cell motion,GO:0007044~cell-substrate junction assembly,GO:0007155~cell adhesion,GO:0007160~cell-matrix adhesion,GO:0007166~cell surface receptor linked signal transduction,GO:0007229~integrin-mediated signaling pathway,GO:0009991~response to extracellular stimulus,GO:0016477~cell migration,GO:0022407~regulation of cell-cell adhesion,GO:0022409~positive regulation of cell-cell adhesion…	GO:0005178~integrin binding,GO:0005509~calcium ion binding,GO:0032403~protein complex binding,GO:0043167~ion binding,GO:0043169~cation binding,GO:0043236~laminin binding,GO:0046872~metal ion binding,GO:0050840~extracellular matrix binding,
ENSSSCG00000006342	UHMK1	14	163	0.897404	10.152	3.49986	Up	1.05643e-32	9.0934e-32	U2AF homology motif (UHM) kinase 1	Homo sapiens	GO:0006468~protein amino acid phosphorylation,GO:0006793~phosphorus metabolic process,GO:0006796~phosphate metabolic process,GO:0007049~cell cycle,GO:0007050~cell cycle arrest,GO:0016310~phosphorylation,GO:0018105~peptidyl-serine phosphorylation,GO:0018209~peptidyl-serine modification,GO:0022402~cell cycle process,GO:0032386~regulation of intracellular transport,GO:0032880~regulation of protein l…	GO:0000166~nucleotide binding,GO:0001882~nucleoside binding,GO:0001883~purine nucleoside binding,GO:0003723~RNA binding,GO:0004672~protein kinase activity,GO:0004674~protein serine/threonine kinase activity,GO:0005524~ATP binding,GO:0017076~purine nucleotide binding,GO:0030554~adenyl nucleotide binding,GO:0032553~ribonucleotide binding,GO:0032555~purine ribonucleotide binding,GO:0032559~adenyl ri…
ENSSSCG00000006034	RSPO2	10	115	0.363436	4.06098	3.48205	Up	2.25008e-23	1.55017e-22	R-spondin 2 homolog (Xenopus laevis)	Homo sapiens	GO:0007166~cell surface receptor linked signal transduction,GO:0016055~Wnt receptor signaling pathway,	GO:0001871~pattern binding,GO:0005539~glycosaminoglycan binding,GO:0008201~heparin binding,GO:0030246~carbohydrate binding,GO:0030247~polysaccharide binding,
ENSSSCG00000017101	ADCY2	4	46	0.103379	1.15514	3.48205	Up	4.4731e-10	1.75893e-09	adenylate cyclase 2 (brain)	Homo sapiens	GO:0006140~regulation of nucleotide metabolic process,GO:0006163~purine nucleotide metabolic process,GO:0006164~purine nucleotide biosynthetic process,GO:0006171~cAMP biosynthetic process,GO:0007166~cell surface receptor linked signal transduction,GO:0007186~G-protein coupled receptor protein signaling pathway,GO:0007187~G-protein signaling, coupled to cyclic nucleotide second messenger,GO:000718…	GO:0000166~nucleotide binding,GO:0000287~magnesium ion binding,GO:0001882~nucleoside binding,GO:0001883~purine nucleoside binding,GO:0004016~adenylate cyclase activity,GO:0005524~ATP binding,GO:0009975~cyclase activity,GO:0016849~phosphorus-oxygen lyase activity,GO:0017076~purine nucleotide binding,GO:0030554~adenyl nucleotide binding,GO:0032553~ribonucleotide binding,GO:0032555~purine ribonucleo…
ENSSSCG00000010511	LCOR	9	103	0.346142	3.84905	3.47507	Up	4.88326e-21	3.14733e-20	ligand dependent nuclear receptor corepressor	Homo sapiens	GO:0000122~negative regulation of transcription from RNA polymerase II promoter,GO:0006350~transcription,GO:0006351~transcription, DNA-dependent,GO:0006355~regulation of transcription, DNA-dependent,GO:0006357~regulation of transcription from RNA polymerase II promoter,GO:0006366~transcription from RNA polymerase II promoter,GO:0009890~negative regulation of biosynthetic process,GO:0010558~negati…	GO:0003677~DNA binding,GO:0003700~transcription factor activity,GO:0003702~RNA polymerase II transcription factor activity,GO:0008134~transcription factor binding,GO:0030528~transcription regulator activity,
ENSSSCG00000012413	PABPC1L2B	12	136	0.997163	10.9807	3.461	Up	2.90104e-27	2.20792e-26	poly(A) binding protein, cytoplasmic 1-like 2A; poly(A) binding protein, cytoplasmic 1-like 2B	Homo sapiens		GO:0000166~nucleotide binding,GO:0003723~RNA binding,
ENSSSCG00000005520	SLC36A2	2	22	0.0581919	0.621957	3.41792	Up	2.628e-05	7.16058e-05	solute carrier family 36 (proton/amino acid symporter), member 2	Homo sapiens	GO:0006811~ion transport,GO:0006812~cation transport,GO:0006818~hydrogen transport,GO:0006865~amino acid transport,GO:0015672~monovalent inorganic cation transport,GO:0015804~neutral amino acid transport,GO:0015807~L-amino acid transport,GO:0015808~L-alanine transport,GO:0015816~glycine transport,GO:0015824~proline transport,GO:0015837~amine transport,GO:0015849~organic acid transport,GO:0015992~…	GO:0005275~amine transmembrane transporter activity,GO:0005280~hydrogen:amino acid symporter activity,GO:0005416~cation:amino acid symporter activity,GO:0015171~amino acid transmembrane transporter activity,GO:0015175~neutral amino acid transmembrane transporter activity,GO:0015179~L-amino acid transmembrane transporter activity,GO:0015180~L-alanine transmembrane transporter activity,GO:0015187~g…
ENSSSCG00000012043	SLC5A3	2	22	0.0465158	0.497162	3.41792	Up	2.628e-05	7.15922e-05	solute carrier family 5 (sodium/myo-inositol cotransporter), member 3	Homo sapiens	GO:0006020~inositol metabolic process,GO:0006811~ion transport,GO:0006812~cation transport,GO:0006814~sodium ion transport,GO:0007422~peripheral nervous system development,GO:0015672~monovalent inorganic cation transport,GO:0015791~polyol transport,GO:0015798~myo-inositol transport,GO:0015850~organic alcohol transport,GO:0019751~polyol metabolic process,GO:0030001~metal ion transport,GO:0043576~r…	GO:0005365~myo-inositol transmembrane transporter activity,GO:0005367~myo-inositol:sodium symporter activity,GO:0015166~polyol transmembrane transporter activity,GO:0015293~symporter activity,GO:0015294~solute:cation symporter activity,GO:0015370~solute:sodium symporter activity,GO:0015665~alcohol transmembrane transporter activity,GO:0031402~sodium ion binding,GO:0031420~alkali metal ion binding…
ENSSSCG00000014953	HEPHL1	2	22	0.0440268	0.470559	3.41792	Up	2.628e-05	7.16329e-05	hephaestin-like 1	Homo sapiens	GO:0000041~transition metal ion transport,GO:0006811~ion transport,GO:0006812~cation transport,GO:0006825~copper ion transport,GO:0030001~metal ion transport,GO:0055114~oxidation reduction,	GO:0005507~copper ion binding,GO:0043167~ion binding,GO:0043169~cation binding,GO:0046872~metal ion binding,GO:0046914~transition metal ion binding,
ENSSSCG00000009947	CMKLR1	2	22	0.09184	0.981587	3.41792	Up	2.628e-05	7.16193e-05	chemokine-like receptor 1	Homo sapiens	GO:0001501~skeletal system development,GO:0006935~chemotaxis,GO:0006955~immune response,GO:0007166~cell surface receptor linked signal transduction,GO:0007186~G-protein coupled receptor protein signaling pathway,GO:0007610~behavior,GO:0007626~locomotory behavior,GO:0042330~taxis,	GO:0001653~peptide receptor activity,GO:0004950~chemokine receptor activity,GO:0008528~peptide receptor activity, G-protein coupled,GO:0019955~cytokine binding,GO:0019956~chemokine binding,GO:0042277~peptide binding,
ENSSSCG00000016497	DENND2A	56	613	0.919421	9.77893	3.41088	Up	3.09758e-116	7.4925e-115
ENSSSCG00000004367	POPDC3	10	109	0.344952	3.65334	3.40475	Up	8.00394e-22	5.28892e-21
ENSSSCG00000012960	CST6	7	76	0.409958	4.32473	3.39906	Up	1.39809e-15	7.24569e-15	cystatin E/M	Homo sapiens	GO:0007398~ectoderm development,GO:0008544~epidermis development,	GO:0004857~enzyme inhibitor activity,GO:0004866~endopeptidase inhibitor activity,GO:0004869~cysteine-type endopeptidase inhibitor activity,GO:0030414~peptidase inhibitor activity,
ENSSSCG00000001483	FAM83B	18	195	0.287168	3.02275	3.39589	Up	7.03848e-38	6.85835e-37
ENSSSCG00000005305	UNC13B	24	257	0.28059	2.91943	3.37915	Up	3.0135e-49	3.53754e-48	unc-13 homolog B (C. elegans)	Homo sapiens	GO:0001505~regulation of neurotransmitter levels,GO:0003001~generation of a signal involved in cell-cell signaling,GO:0006461~protein complex assembly,GO:0006836~neurotransmitter transport,GO:0006887~exocytosis,GO:0006917~induction of apoptosis,GO:0007242~intracellular signaling cascade,GO:0007267~cell-cell signaling,GO:0007268~synaptic transmission,GO:0007269~neurotransmitter secretion,GO:000758…	GO:0008270~zinc ion binding,GO:0008289~lipid binding,GO:0019992~diacylglycerol binding,GO:0043167~ion binding,GO:0043169~cation binding,GO:0046872~metal ion binding,GO:0046914~transition metal ion binding,
ENSSSCG00000001906	CYP1A1	6	64	0.1046	1.08409	3.37353	Up	3.0988e-13	1.4331e-12	cytochrome P450, family 1, subfamily A, polypeptide 1	Homo sapiens	GO:0001523~retinoid metabolic process,GO:0001654~eye development,GO:0001666~response to hypoxia,GO:0001889~liver development,GO:0002237~response to molecule of bacterial origin,GO:0006575~cellular amino acid derivative metabolic process,GO:0006720~isoprenoid metabolic process,GO:0006721~terpenoid metabolic process,GO:0006766~vitamin metabolic process,GO:0006775~fat-soluble vitamin metabolic proce…	GO:0005506~iron ion binding,GO:0008395~steroid hydroxylase activity,GO:0009055~electron carrier activity,GO:0016679~oxidoreductase activity, acting on diphenols and related substances as donors,GO:0016711~flavonoid 3'-monooxygenase activity,GO:0016712~oxidoreductase activity, acting on paired donors, with incorporation or reduction of molecular oxygen, reduced flavin or flavoprotein as one donor,…
ENSSSCG00000016605	LMOD2	3	32	0.0686288	0.711279	3.37353	Up	3.49456e-07	1.1307e-06	leiomodin 2 (cardiac)	Homo sapiens		GO:0003779~actin binding,GO:0005523~tropomyosin binding,GO:0008092~cytoskeletal protein binding,
ENSSSCG00000014410	SH3RF2	2	21	0.0723728	0.738362	3.35081	Up	4.78462e-05	0.000127189	SH3 domain containing ring finger 2	Homo sapiens	GO:0006508~proteolysis,GO:0009057~macromolecule catabolic process,GO:0019941~modification-dependent protein catabolic process,GO:0030163~protein catabolic process,GO:0043632~modification-dependent macromolecule catabolic process,GO:0044257~cellular protein catabolic process,GO:0044265~cellular macromolecule catabolic process,GO:0051603~proteolysis involved in cellular protein catabolic process,	GO:0008270~zinc ion binding,GO:0043167~ion binding,GO:0043169~cation binding,GO:0046872~metal ion binding,GO:0046914~transition metal ion binding,
ENSSSCG00000011495	PRICKLE2	135	1411	2.35105	23.8759	3.34418	Up	1.24888e-260	6.26268e-259	prickle homolog 2 (Drosophila)	Homo sapiens	GO:0000902~cell morphogenesis,GO:0007163~establishment or maintenance of cell polarity,GO:0032989~cellular component morphogenesis,GO:0035088~establishment or maintenance of apical/basal cell polarity,GO:0045197~establishment or maintenance of epithelial cell apical/basal polarity,	GO:0008270~zinc ion binding,GO:0043167~ion binding,GO:0043169~cation binding,GO:0046872~metal ion binding,GO:0046914~transition metal ion binding,
ENSSSCG00000008965	BTC	4	41	0.362387	3.60911	3.31604	Up	8.7935e-09	3.19103e-08	betacellulin	Homo sapiens	GO:0003074~regulation of diuresis,GO:0003103~positive regulation of diuresis,GO:0007088~regulation of mitosis,GO:0007346~regulation of mitotic cell cycle,GO:0008284~positive regulation of cell proliferation,GO:0010564~regulation of cell cycle process,GO:0010638~positive regulation of organelle organization,GO:0010941~regulation of cell death,GO:0032844~regulation of homeostatic process,GO:0033043…	GO:0005154~epidermal growth factor receptor binding,GO:0008083~growth factor activity,
ENSSSCG00000006077	NIPAL2	25	255	1.60456	15.9023	3.30899	Up	5.45802e-48	6.27912e-47
ENSSSCG00000003600	TINAGL1	320	3260	8.63958	85.5194	3.30722	Up	0	0	tubulointerstitial nephritis antigen-like 1	Homo sapiens	GO:0006508~proteolysis,GO:0006955~immune response,GO:0016192~vesicle-mediated transport,GO:0016197~endosome transport,GO:0046907~intracellular transport,	GO:0001871~pattern binding,GO:0004175~endopeptidase activity,GO:0004197~cysteine-type endopeptidase activity,GO:0005044~scavenger receptor activity,GO:0005198~structural molecule activity,GO:0005201~extracellular matrix structural constituent,GO:0008233~peptidase activity,GO:0008234~cysteine-type peptidase activity,GO:0030246~carbohydrate binding,GO:0030247~polysaccharide binding,GO:0070011~pepti…
ENSSSCG00000012026	ADAMTS1	145	1470	2.87199	28.2903	3.30018	Up	3.3099e-268	1.70739e-266	ADAM metallopeptidase with thrombospondin type 1 motif, 1	Homo sapiens	GO:0001542~ovulation from ovarian follicle,GO:0001655~urogenital system development,GO:0001822~kidney development,GO:0003006~reproductive developmental process,GO:0003007~heart morphogenesis,GO:0006508~proteolysis,GO:0007166~cell surface receptor linked signal transduction,GO:0007229~integrin-mediated signaling pathway,GO:0007276~gamete generation,GO:0007292~female gamete generation,GO:0007507~he…	GO:0001871~pattern binding,GO:0004175~endopeptidase activity,GO:0004222~metalloendopeptidase activity,GO:0005539~glycosaminoglycan binding,GO:0008201~heparin binding,GO:0008233~peptidase activity,GO:0008237~metallopeptidase activity,GO:0008270~zinc ion binding,GO:0030246~carbohydrate binding,GO:0030247~polysaccharide binding,GO:0043167~ion binding,GO:0043169~cation binding,GO:0046872~metal ion bi…
ENSSSCG00000016687	CHN2	175	1770	6.89972	67.8065	3.29681	Up	0	0	chimerin (chimaerin) 2	Homo sapiens	GO:0007242~intracellular signaling cascade,	GO:0005070~SH3/SH2 adaptor activity,GO:0005096~GTPase activator activity,GO:0008047~enzyme activator activity,GO:0008270~zinc ion binding,GO:0008289~lipid binding,GO:0019992~diacylglycerol binding,GO:0030674~protein binding, bridging,GO:0030695~GTPase regulator activity,GO:0043167~ion binding,GO:0043169~cation binding,GO:0046872~metal ion binding,GO:0046914~transition metal ion binding,GO:0060090…
ENSSSCG00000003504	KIF17	2	20	0.0538814	0.523532	3.28042	Up	8.68234e-05	0.000224741	kinesin family member 17	Homo sapiens	GO:0007017~microtubule-based process,GO:0007018~microtubule-based movement,GO:0008104~protein localization,GO:0015031~protein transport,GO:0016192~vesicle-mediated transport,GO:0031503~protein complex localization,GO:0045184~establishment of protein localization,	GO:0000166~nucleotide binding,GO:0001882~nucleoside binding,GO:0001883~purine nucleoside binding,GO:0003774~motor activity,GO:0003777~microtubule motor activity,GO:0005524~ATP binding,GO:0017076~purine nucleotide binding,GO:0030554~adenyl nucleotide binding,GO:0032553~ribonucleotide binding,GO:0032555~purine ribonucleotide binding,GO:0032559~adenyl ribonucleotide binding,
ENSSSCG00000006836	KIAA1324	3	29	0.0449065	0.421785	3.23151	Up	2.06516e-06	6.26117e-06
ENSSSCG00000014174	LIX1	10	96	0.478917	4.46721	3.22153	Up	1.67065e-18	9.82995e-18
ENSSSCG00000002265	FAM174B	72	685	3.10457	28.6988	3.20853	Up	1.01902e-122	2.53733e-121
ENSSSCG00000002463	KIAA1409	2	19	0.0263675	0.243387	3.20642	Up	0.00015699	0.000395484
ENSSSCG00000015873	ACVR1C	2	19	0.0707906	0.653437	3.20642	Up	0.00015699	0.000395553	activin A receptor, type IC	Homo sapiens	GO:0002021~response to dietary excess,GO:0002791~regulation of peptide secretion,GO:0002792~negative regulation of peptide secretion,GO:0006468~protein amino acid phosphorylation,GO:0006793~phosphorus metabolic process,GO:0006796~phosphate metabolic process,GO:0006915~apoptosis,GO:0008219~cell death,GO:0009719~response to endogenous stimulus,GO:0009725~response to hormone stimulus,GO:0009743~resp…	GO:0000166~nucleotide binding,GO:0000287~magnesium ion binding,GO:0001882~nucleoside binding,GO:0001883~purine nucleoside binding,GO:0004672~protein kinase activity,GO:0004674~protein serine/threonine kinase activity,GO:0004675~transmembrane receptor protein serine/threonine kinase activity,GO:0005024~transforming growth factor beta receptor activity,GO:0005025~transforming growth factor beta rec…
ENSSSCG00000014864	WNT11	2	19	0.0914218	0.843874	3.20642	Up	0.00015699	0.000395346	wingless-type MMTV integration site family, member 11	Homo sapiens	GO:0007166~cell surface receptor linked signal transduction,GO:0007223~Wnt receptor signaling pathway, calcium modulating pathway,GO:0016055~Wnt receptor signaling pathway,
ENSSSCG00000004139	GPR126	138	1304	2.19187	20.1241	3.19869	Up	2.45332e-231	1.08976e-229	G protein-coupled receptor 126	Homo sapiens	GO:0007166~cell surface receptor linked signal transduction,GO:0007186~G-protein coupled receptor protein signaling pathway,GO:0007218~neuropeptide signaling pathway,
ENSSSCG00000017053	NIPAL4	121	1139	4.97384	45.4919	3.19318	Up	5.70664e-202	2.24399e-200
ENSSSCG00000014878	PAK1	366	3419	8.04984	73.0651	3.18215	Up	0	0	p21 protein (Cdc42/Rac)-activated kinase 1	Homo sapiens	GO:0000165~MAPKKK cascade,GO:0001932~regulation of protein amino acid phosphorylation,GO:0006468~protein amino acid phosphorylation,GO:0006793~phosphorus metabolic process,GO:0006796~phosphate metabolic process,GO:0006915~apoptosis,GO:0006984~ER-nuclear signaling pathway,GO:0007010~cytoskeleton organization,GO:0007242~intracellular signaling cascade,GO:0007243~protein kinase cascade,GO:0008219~ce…	GO:0000166~nucleotide binding,GO:0001882~nucleoside binding,GO:0001883~purine nucleoside binding,GO:0004672~protein kinase activity,GO:0004674~protein serine/threonine kinase activity,GO:0005518~collagen binding,GO:0005524~ATP binding,GO:0017016~Ras GTPase binding,GO:0017048~Rho GTPase binding,GO:0017076~purine nucleotide binding,GO:0019899~enzyme binding,GO:0030554~adenyl nucleotide binding,GO:0…
ENSSSCG00000003259	OSCAR	3	28	0.296985	2.69325	3.18089	Up	3.71422e-06	1.09899e-05
ENSSSCG00000003932	C1orf228	3	28	0.110633	1.00329	3.18088	Up	3.71422e-06	1.09922e-05
ENSSSCG00000010991	AQP3	3	28	0.0861887	0.781613	3.18088	Up	3.71422e-06	1.09945e-05	aquaporin 3 (Gill blood group)	Homo sapiens	GO:0002684~positive regulation of immune system process,GO:0006833~water transport,GO:0007584~response to nutrient,GO:0007588~excretion,GO:0009991~response to extracellular stimulus,GO:0010035~response to inorganic substance,GO:0010038~response to metal ion,GO:0030856~regulation of epithelial cell differentiation,GO:0031667~response to nutrient levels,GO:0032526~response to retinoic acid,GO:00331…	GO:0005372~water transporter activity,GO:0015166~polyol transmembrane transporter activity,GO:0015168~glycerol transmembrane transporter activity,GO:0015250~water channel activity,GO:0015254~glycerol channel activity,GO:0015267~channel activity,GO:0015665~alcohol transmembrane transporter activity,GO:0022803~passive transmembrane transporter activity,GO:0022838~substrate specific channel activity,
ENSSSCG00000003254	CACNG7	20	186	0.613952	5.54781	3.17572	Up	3.92108e-34	3.5051e-33	calcium channel, voltage-dependent, gamma subunit 7	Homo sapiens	GO:0006811~ion transport,GO:0006812~cation transport,GO:0006816~calcium ion transport,GO:0015674~di-, tri-valent inorganic cation transport,GO:0030001~metal ion transport,	GO:0005216~ion channel activity,GO:0005244~voltage-gated ion channel activity,GO:0005245~voltage-gated calcium channel activity,GO:0005261~cation channel activity,GO:0005262~calcium channel activity,GO:0005509~calcium ion binding,GO:0015267~channel activity,GO:0022803~passive transmembrane transporter activity,GO:0022832~voltage-gated channel activity,GO:0022836~gated channel activity,GO:0022838~…
ENSSSCG00000004100	ULBP3	7	65	0.24031	2.16817	3.17351	Up	8.94656e-13	4.04648e-12	UL16 binding protein 3	Homo sapiens	GO:0001775~cell activation,GO:0006955~immune response,GO:0019882~antigen processing and presentation,GO:0030101~natural killer cell activation,GO:0045321~leukocyte activation,GO:0046649~lymphocyte activation,	GO:0032393~MHC class I receptor activity,
ENSSSCG00000015045	NCAM1	635	5828	10.0794	89.8844	3.15666	Up	0	0	neural cell adhesion molecule 1	Homo sapiens	GO:0007155~cell adhesion,GO:0007166~cell surface receptor linked signal transduction,GO:0009967~positive regulation of signal transduction,GO:0010647~positive regulation of cell communication,GO:0016337~cell-cell adhesion,GO:0022610~biological adhesion,GO:0034109~homotypic cell-cell adhesion,GO:0050848~regulation of calcium-mediated signaling,GO:0050850~positive regulation of calcium-mediated sig…
ENSSSCG00000008991	FRAS1	6	55	0.0870608	0.775423	3.15489	Up	6.0836e-11	2.50444e-10	Fraser syndrome 1	Homo sapiens	GO:0002009~morphogenesis of an epithelium,GO:0007398~ectoderm development,GO:0008104~protein localization,GO:0008544~epidermis development,GO:0015031~protein transport,GO:0043588~skin development,GO:0045184~establishment of protein localization,GO:0048729~tissue morphogenesis,GO:0060429~epithelium development,	GO:0005509~calcium ion binding,GO:0043167~ion binding,GO:0043169~cation binding,GO:0046872~metal ion binding,
ENSSSCG00000002268	AKAP5	20	181	0.781176	6.86913	3.13641	Up	7.01548e-33	6.06772e-32	A kinase (PRKA) anchor protein 5	Homo sapiens	GO:0006605~protein targeting,GO:0006886~intracellular protein transport,GO:0007267~cell-cell signaling,GO:0007268~synaptic transmission,GO:0008104~protein localization,GO:0015031~protein transport,GO:0019226~transmission of nerve impulse,GO:0033043~regulation of organelle organization,GO:0034613~cellular protein localization,GO:0045184~establishment of protein localization,GO:0046907~intracellula…	GO:0005516~calmodulin binding,GO:0019899~enzyme binding,GO:0019900~kinase binding,GO:0019901~protein kinase binding,GO:0051018~protein kinase A binding,
ENSSSCG00000000904	FGD6	3	27	0.130365	1.14001	3.12842	Up	6.66072e-06	1.92879e-05	FYVE, RhoGEF and PH domain containing 6	Homo sapiens	GO:0007010~cytoskeleton organization,GO:0008360~regulation of cell shape,GO:0022604~regulation of cell morphogenesis,GO:0030029~actin filament-based process,GO:0030030~cell projection organization,GO:0030031~cell projection assembly,GO:0030035~microspike assembly,GO:0030036~actin cytoskeleton organization,GO:0032318~regulation of Ras GTPase activity,GO:0032319~regulation of Rho GTPase activity,GO…	GO:0005083~small GTPase regulator activity,GO:0005085~guanyl-nucleotide exchange factor activity,GO:0005088~Ras guanyl-nucleotide exchange factor activity,GO:0005089~Rho guanyl-nucleotide exchange factor activity,GO:0008270~zinc ion binding,GO:0019899~enzyme binding,GO:0030695~GTPase regulator activity,GO:0031267~small GTPase binding,GO:0043167~ion binding,GO:0043169~cation binding,GO:0046872~met…
ENSSSCG00000016888	MOCS2	2	18	0.0941661	0.823459	3.12842	Up	0.000282756	0.000691608	molybdenum cofactor synthesis 2	Homo sapiens	GO:0006732~coenzyme metabolic process,GO:0006777~Mo-molybdopterin cofactor biosynthetic process,GO:0006790~sulfur metabolic process,GO:0009108~coenzyme biosynthetic process,GO:0018130~heterocycle biosynthetic process,GO:0019438~aromatic compound biosynthetic process,GO:0019720~Mo-molybdopterin cofactor metabolic process,GO:0032324~molybdopterin cofactor biosynthetic process,GO:0042558~pteridine a…	GO:0030366~Mo-molybdopterin synthase activity,GO:0042802~identical protein binding,
ENSSSCG00000008768	ARAP2	3	27	0.0291862	0.255226	3.12842	Up	6.66072e-06	1.92918e-05	ArfGAP with RhoGAP domain, ankyrin repeat and PH domain 2	Homo sapiens	GO:0032012~regulation of ARF protein signal transduction,GO:0032312~regulation of ARF GTPase activity,GO:0032318~regulation of Ras GTPase activity,GO:0043087~regulation of GTPase activity,GO:0046578~regulation of Ras protein signal transduction,GO:0051056~regulation of small GTPase mediated signal transduction,GO:0051336~regulation of hydrolase activity,	GO:0005083~small GTPase regulator activity,GO:0005096~GTPase activator activity,GO:0005543~phospholipid binding,GO:0005547~phosphatidylinositol-3,4,5-trisphosphate binding,GO:0008047~enzyme activator activity,GO:0008060~ARF GTPase activator activity,GO:0008270~zinc ion binding,GO:0008289~lipid binding,GO:0030695~GTPase regulator activity,GO:0035091~phosphoinositide binding,GO:0043167~ion binding,…
ENSSSCG00000014226	DMXL1	8	72	0.785762	6.87129	3.12842	Up	7.54692e-14	3.59415e-13
ENSSSCG00000014201	CAMK4	3	27	0.0943431	0.825006	3.12842	Up	6.66072e-06	1.92841e-05	calcium/calmodulin-dependent protein kinase IV	Homo sapiens	GO:0006468~protein amino acid phosphorylation,GO:0006793~phosphorus metabolic process,GO:0006796~phosphate metabolic process,GO:0006913~nucleocytoplasmic transport,GO:0007267~cell-cell signaling,GO:0007268~synaptic transmission,GO:0007270~nerve-nerve synaptic transmission,GO:0016310~phosphorylation,GO:0019226~transmission of nerve impulse,GO:0046907~intracellular transport,GO:0050877~neurological…	GO:0000166~nucleotide binding,GO:0001882~nucleoside binding,GO:0001883~purine nucleoside binding,GO:0004672~protein kinase activity,GO:0004674~protein serine/threonine kinase activity,GO:0004683~calmodulin-dependent protein kinase activity,GO:0005509~calcium ion binding,GO:0005516~calmodulin binding,GO:0005524~ATP binding,GO:0016563~transcription activator activity,GO:0017076~purine nucleotide bi…
ENSSSCG00000001119	HIST1H1C	2	18	0.156114	1.36517	3.12841	Up	0.000282756	0.000691491	histone cluster 1, H1c	Homo sapiens	GO:0006323~DNA packaging,GO:0006325~chromatin organization,GO:0006333~chromatin assembly or disassembly,GO:0006334~nucleosome assembly,GO:0016584~nucleosome positioning,GO:0031497~chromatin assembly,GO:0034621~cellular macromolecular complex subunit organization,GO:0034622~cellular macromolecular complex assembly,GO:0034728~nucleosome organization,GO:0043933~macromolecular complex subunit organiz…	GO:0003677~DNA binding,
ENSSSCG00000006745	CASQ2	15	132	0.679475	5.80979	3.09599	Up	4.47226e-24	3.13211e-23	calsequestrin 2 (cardiac muscle)	Homo sapiens	GO:0003012~muscle system process,GO:0006936~muscle contraction,GO:0006941~striated muscle contraction,GO:0007507~heart development,	GO:0005509~calcium ion binding,GO:0043167~ion binding,GO:0043169~cation binding,GO:0046872~metal ion binding,
ENSSSCG00000014935	FAT3	4	35	0.0322717	0.274369	3.08778	Up	2.94024e-07	9.57591e-07	FAT tumor suppressor homolog 3 (Drosophila)	Homo sapiens	GO:0007155~cell adhesion,GO:0007156~homophilic cell adhesion,GO:0016337~cell-cell adhesion,GO:0022610~biological adhesion,	GO:0005509~calcium ion binding,GO:0043167~ion binding,GO:0043169~cation binding,GO:0046872~metal ion binding,
ENSSSCG00000011618	GATA2	122	1055	2.56417	21.5449	3.07078	Up	2.45642e-180	8.64372e-179	GATA binding protein 2	Homo sapiens	GO:0001701~in utero embryonic development,GO:0001709~cell fate determination,GO:0001890~placenta development,GO:0001892~embryonic placenta development,GO:0006350~transcription,GO:0006355~regulation of transcription, DNA-dependent,GO:0006357~regulation of transcription from RNA polymerase II promoter,GO:0006897~endocytosis,GO:0006909~phagocytosis,GO:0009792~embryonic development ending in birth or…	GO:0003677~DNA binding,GO:0003700~transcription factor activity,GO:0008134~transcription factor binding,GO:0008270~zinc ion binding,GO:0030528~transcription regulator activity,GO:0043167~ion binding,GO:0043169~cation binding,GO:0043565~sequence-specific DNA binding,GO:0046872~metal ion binding,GO:0046914~transition metal ion binding,
ENSSSCG00000005845	C9orf167	19	164	0.763507	6.40336	3.06812	Up	2.50024e-29	1.99024e-28	chromosome 9 open reading frame 167	Homo sapiens	GO:0006457~protein folding,GO:0006458~'de novo' protein folding,GO:0051084~'de novo' posttranslational protein folding,GO:0051085~chaperone mediated protein folding requiring cofactor,	GO:0000166~nucleotide binding,GO:0001882~nucleoside binding,GO:0001883~purine nucleoside binding,GO:0005524~ATP binding,GO:0017076~purine nucleotide binding,GO:0030554~adenyl nucleotide binding,GO:0032553~ribonucleotide binding,GO:0032555~purine ribonucleotide binding,GO:0032559~adenyl ribonucleotide binding,
ENSSSCG00000015732	TFCP2L1	5	43	0.172476	1.44123	3.06283	Up	1.32925e-08	4.77073e-08	transcription factor CP2-like 1	Homo sapiens	GO:0000122~negative regulation of transcription from RNA polymerase II promoter,GO:0000902~cell morphogenesis,GO:0002064~epithelial cell development,GO:0002070~epithelial cell maturation,GO:0006350~transcription,GO:0006355~regulation of transcription, DNA-dependent,GO:0006357~regulation of transcription from RNA polymerase II promoter,GO:0006694~steroid biosynthetic process,GO:0007028~cytoplasm o…	GO:0003677~DNA binding,GO:0003700~transcription factor activity,GO:0003712~transcription cofactor activity,GO:0003714~transcription corepressor activity,GO:0008134~transcription factor binding,GO:0016564~transcription repressor activity,GO:0016565~general transcriptional repressor activity,GO:0030528~transcription regulator activity,
ENSSSCG00000001036	TFAP2A	398	3393	13.3886	110.903	3.05022	Up	0	0	transcription factor AP-2 alpha (activating enhancer binding protein 2 alpha)	Homo sapiens	GO:0001501~skeletal system development,GO:0001838~embryonic epithelial tube formation,GO:0001841~neural tube formation,GO:0001843~neural tube closure,GO:0002009~morphogenesis of an epithelium,GO:0006350~transcription,GO:0006355~regulation of transcription, DNA-dependent,GO:0006357~regulation of transcription from RNA polymerase II promoter,GO:0007398~ectoderm development,GO:0009792~embryonic deve…	GO:0003677~DNA binding,GO:0003700~transcription factor activity,GO:0003712~transcription cofactor activity,GO:0003713~transcription coactivator activity,GO:0008134~transcription factor binding,GO:0016563~transcription activator activity,GO:0030528~transcription regulator activity,GO:0046983~protein dimerization activity,
ENSSSCG00000000901	FGD6	4	34	0.0515303	0.425585	3.04595	Up	5.23432e-07	1.67257e-06	FYVE, RhoGEF and PH domain containing 6	Homo sapiens	GO:0007010~cytoskeleton organization,GO:0008360~regulation of cell shape,GO:0022604~regulation of cell morphogenesis,GO:0030029~actin filament-based process,GO:0030030~cell projection organization,GO:0030031~cell projection assembly,GO:0030035~microspike assembly,GO:0030036~actin cytoskeleton organization,GO:0032318~regulation of Ras GTPase activity,GO:0032319~regulation of Rho GTPase activity,GO…	GO:0005083~small GTPase regulator activity,GO:0005085~guanyl-nucleotide exchange factor activity,GO:0005088~Ras guanyl-nucleotide exchange factor activity,GO:0005089~Rho guanyl-nucleotide exchange factor activity,GO:0008270~zinc ion binding,GO:0019899~enzyme binding,GO:0030695~GTPase regulator activity,GO:0031267~small GTPase binding,GO:0043167~ion binding,GO:0043169~cation binding,GO:0046872~met…
ENSSSCG00000007949	SRL	4	34	0.0824824	0.681216	3.04595	Up	5.23432e-07	1.67294e-06	sarcalumenin	Homo sapiens		GO:0005509~calcium ion binding,GO:0043167~ion binding,GO:0043169~cation binding,GO:0046872~metal ion binding,
ENSSSCG00000015979	HOXD13	15	127	0.732352	6.02472	3.04029	Up	7.78714e-23	5.29143e-22	homeobox D13	Homo sapiens	GO:0001501~skeletal system development,GO:0001655~urogenital system development,GO:0001763~morphogenesis of a branching structure,GO:0003002~regionalization,GO:0003006~reproductive developmental process,GO:0006350~transcription,GO:0006351~transcription, DNA-dependent,GO:0006355~regulation of transcription, DNA-dependent,GO:0006357~regulation of transcription from RNA polymerase II promoter,GO:000…	GO:0003677~DNA binding,GO:0003682~chromatin binding,GO:0003700~transcription factor activity,GO:0030528~transcription regulator activity,GO:0043565~sequence-specific DNA binding,
ENSSSCG00000001909	STRA6	45	381	0.99278	8.16714	3.04029	Up	1.41544e-65	2.10228e-64
ENSSSCG00000003622	CSMD2	21	175	0.135354	1.09596	3.01739	Up	1.02172e-30	8.4074e-30
ENSSSCG00000014047	FGFR4	6	50	0.106261	0.860393	3.01738	Up	1.08197e-09	4.16024e-09	fibroblast growth factor receptor 4	Homo sapiens	GO:0001708~cell fate specification,GO:0001759~induction of an organ,GO:0006468~protein amino acid phosphorylation,GO:0006793~phosphorus metabolic process,GO:0006796~phosphate metabolic process,GO:0007166~cell surface receptor linked signal transduction,GO:0007167~enzyme linked receptor protein signaling pathway,GO:0007169~transmembrane receptor protein tyrosine kinase signaling pathway,GO:0007267…	GO:0000166~nucleotide binding,GO:0001882~nucleoside binding,GO:0001883~purine nucleoside binding,GO:0004672~protein kinase activity,GO:0004713~protein tyrosine kinase activity,GO:0004714~transmembrane receptor protein tyrosine kinase activity,GO:0005007~fibroblast growth factor receptor activity,GO:0005524~ATP binding,GO:0017076~purine nucleotide binding,GO:0017134~fibroblast growth factor bindin…
ENSSSCG00000017879	SPNS2	3	25	0.188215	1.52397	3.01738	Up	2.1219e-05	5.83908e-05	spinster homolog 2 (Drosophila)	Homo sapiens	GO:0006869~lipid transport,GO:0010876~lipid localization,GO:0055085~transmembrane transport,
ENSSSCG00000015956	ITGA6	89	739	2.46113	19.8561	3.01219	Up	1.73524e-124	4.37365e-123	integrin, alpha 6	Homo sapiens	GO:0006928~cell motion,GO:0007044~cell-substrate junction assembly,GO:0007155~cell adhesion,GO:0007160~cell-matrix adhesion,GO:0007166~cell surface receptor linked signal transduction,GO:0007229~integrin-mediated signaling pathway,GO:0009991~response to extracellular stimulus,GO:0016477~cell migration,GO:0022407~regulation of cell-cell adhesion,GO:0022409~positive regulation of cell-cell adhesion…	GO:0005178~integrin binding,GO:0005509~calcium ion binding,GO:0032403~protein complex binding,GO:0043167~ion binding,GO:0043169~cation binding,GO:0043236~laminin binding,GO:0046872~metal ion binding,GO:0050840~extracellular matrix binding,
ENSSSCG00000006035	ANGPT1	18	149	0.733303	5.89796	3.00773	Up	2.75856e-26	2.04857e-25	angiopoietin 1	Homo sapiens	GO:0001525~angiogenesis,GO:0001541~ovarian follicle development,GO:0001568~blood vessel development,GO:0001666~response to hypoxia,GO:0001944~vasculature development,GO:0003006~reproductive developmental process,GO:0006461~protein complex assembly,GO:0007166~cell surface receptor linked signal transduction,GO:0007167~enzyme linked receptor protein signaling pathway,GO:0007169~transmembrane recept…
ENSSSCG00000008648	RSAD2	129	1065	4.57567	36.7045	3.0039	Up	3.96058e-178	1.37683e-176	radical S-adenosyl methionine domain containing 2	Homo sapiens	GO:0002252~immune effector process,GO:0006952~defense response,GO:0006955~immune response,GO:0009615~response to virus,GO:0030278~regulation of ossification,GO:0051607~defense response to virus,	GO:0005506~iron ion binding,GO:0043167~ion binding,GO:0043169~cation binding,GO:0046872~metal ion binding,GO:0046914~transition metal ion binding,GO:0051536~iron-sulfur cluster binding,GO:0051540~metal cluster binding,
ENSSSCG00000008345	BMP10	4	33	0.157584	1.2632	3.00289	Up	9.29348e-07	2.9178e-06	bone morphogenetic protein 10	Homo sapiens	GO:0001558~regulation of cell growth,GO:0001932~regulation of protein amino acid phosphorylation,GO:0001934~positive regulation of protein amino acid phosphorylation,GO:0003007~heart morphogenesis,GO:0006468~protein amino acid phosphorylation,GO:0006793~phosphorus metabolic process,GO:0006796~phosphate metabolic process,GO:0007010~cytoskeleton organization,GO:0007166~cell surface receptor linked …	GO:0005125~cytokine activity,GO:0008083~growth factor activity,GO:0033612~receptor serine/threonine kinase binding,
ENSSSCG00000001146	HIST1H2AC	4	33	0.509549	4.08455	3.00288	Up	9.29348e-07	2.91716e-06	histone cluster 1, H2ac	Homo sapiens	GO:0006323~DNA packaging,GO:0006325~chromatin organization,GO:0006333~chromatin assembly or disassembly,GO:0006334~nucleosome assembly,GO:0031497~chromatin assembly,GO:0034621~cellular macromolecular complex subunit organization,GO:0034622~cellular macromolecular complex assembly,GO:0034728~nucleosome organization,GO:0043933~macromolecular complex subunit organization,GO:0051276~chromosome organi…	GO:0003677~DNA binding,
ENSSSCG00000006228	NKAIN3	4	33	0.387572	3.10678	3.00288	Up	9.29348e-07	2.91589e-06
ENSSSCG00000014386	PCDHGA7	4	33	0.0864237	0.692773	3.00288	Up	9.29348e-07	2.91652e-06	protocadherin gamma subfamily A, 7	Homo sapiens	GO:0007155~cell adhesion,GO:0007156~homophilic cell adhesion,GO:0016337~cell-cell adhesion,GO:0022610~biological adhesion,	GO:0005509~calcium ion binding,GO:0043167~ion binding,GO:0043169~cation binding,GO:0046872~metal ion binding,
ENSSSCG00000015200	ESAM	27	220	0.909493	7.2005	2.98496	Up	7.57916e-38	7.38019e-37	endothelial cell adhesion molecule	Homo sapiens	GO:0007155~cell adhesion,GO:0007156~homophilic cell adhesion,GO:0016337~cell-cell adhesion,GO:0022610~biological adhesion,
ENSSSCG00000010149	GPR137B	733	5944	18.8762	148.728	2.97804	Up	0	0
ENSSSCG00000004369	PRDM1	13	105	0.261619	2.05314	2.97229	Up	1.00941e-18	6.01303e-18	PR domain containing 1, with ZNF domain	Homo sapiens	GO:0000122~negative regulation of transcription from RNA polymerase II promoter,GO:0001701~in utero embryonic development,GO:0001890~placenta development,GO:0001892~embryonic placenta development,GO:0001893~maternal placenta development,GO:0006350~transcription,GO:0006355~regulation of transcription, DNA-dependent,GO:0006357~regulation of transcription from RNA polymerase II promoter,GO:0009792~e…	GO:0003677~DNA binding,GO:0003700~transcription factor activity,GO:0008270~zinc ion binding,GO:0030528~transcription regulator activity,GO:0043167~ion binding,GO:0043169~cation binding,GO:0046872~metal ion binding,GO:0046914~transition metal ion binding,
ENSSSCG00000010359	LDB3	70	565	1.41155	11.0701	2.97132	Up	2.66704e-94	5.30166e-93	LIM domain binding 3	Homo sapiens		GO:0008270~zinc ion binding,GO:0043167~ion binding,GO:0043169~cation binding,GO:0046872~metal ion binding,GO:0046914~transition metal ion binding,
ENSSSCG00000008246	DNAH6	4	32	0.0559538	0.434935	2.95849	Up	1.64542e-06	5.03207e-06	dynein, axonemal, heavy chain 6	Homo sapiens	GO:0007017~microtubule-based process,GO:0007018~microtubule-based movement,	GO:0000166~nucleotide binding,GO:0001882~nucleoside binding,GO:0001883~purine nucleoside binding,GO:0003774~motor activity,GO:0003777~microtubule motor activity,GO:0005524~ATP binding,GO:0016887~ATPase activity,GO:0017076~purine nucleotide binding,GO:0030554~adenyl nucleotide binding,GO:0032553~ribonucleotide binding,GO:0032555~purine ribonucleotide binding,GO:0032559~adenyl ribonucleotide bindin…
ENSSSCG00000015707	GPR39	13	104	0.476609	3.70473	2.95849	Up	1.77511e-18	1.04403e-17	G protein-coupled receptor 39	Homo sapiens	GO:0007166~cell surface receptor linked signal transduction,GO:0007186~G-protein coupled receptor protein signaling pathway,	GO:0008270~zinc ion binding,GO:0043167~ion binding,GO:0043169~cation binding,GO:0046872~metal ion binding,GO:0046914~transition metal ion binding,
ENSSSCG00000017747	RAB11FIP4	8	63	0.230496	1.76368	2.93578	Up	1.28583e-11	5.47829e-11	RAB11 family interacting protein 4 (class II)	Homo sapiens	GO:0008104~protein localization,GO:0015031~protein transport,GO:0045184~establishment of protein localization,	GO:0005509~calcium ion binding,GO:0043167~ion binding,GO:0043169~cation binding,GO:0046872~metal ion binding,
ENSSSCG00000015328	SGCE	21473	167008	1877.6	14189	2.91781	Up	0	0	sarcoglycan, epsilon	Homo sapiens	GO:0007155~cell adhesion,GO:0007160~cell-matrix adhesion,GO:0007517~muscle organ development,GO:0022610~biological adhesion,GO:0031589~cell-substrate adhesion,	GO:0005509~calcium ion binding,GO:0043167~ion binding,GO:0043169~cation binding,GO:0046872~metal ion binding,
ENSSSCG00000004769	CASC5	17	132	0.92442	6.97427	2.91542	Up	9.08022e-23	6.15556e-22	cancer susceptibility candidate 5	Homo sapiens	GO:0001675~acrosome assembly,GO:0003006~reproductive developmental process,GO:0007276~gamete generation,GO:0007281~germ cell development,GO:0007283~spermatogenesis,GO:0007286~spermatid development,GO:0010927~cellular component assembly involved in morphogenesis,GO:0019953~sexual reproduction,GO:0032504~multicellular organism reproduction,GO:0032989~cellular component morphogenesis,GO:0048232~male…
ENSSSCG00000016063	SDPR	12	93	0.432988	3.26049	2.91269	Up	2.00258e-16	1.07542e-15	serum deprivation response (phosphatidylserine binding protein)	Homo sapiens		GO:0001786~phosphatidylserine binding,GO:0005543~phospholipid binding,GO:0008289~lipid binding,
ENSSSCG00000015506	TNN	23	177	0.271811	2.03244	2.90254	Up	6.41546e-30	5.18715e-29	tenascin N	Homo sapiens	GO:0000902~cell morphogenesis,GO:0000904~cell morphogenesis involved in differentiation,GO:0006928~cell motion,GO:0007155~cell adhesion,GO:0007160~cell-matrix adhesion,GO:0007409~axonogenesis,GO:0008361~regulation of cell size,GO:0016049~cell growth,GO:0016477~cell migration,GO:0022610~biological adhesion,GO:0030030~cell projection organization,GO:0030182~neuron differentiation,GO:0031175~neuron …	GO:0005178~integrin binding,GO:0032403~protein complex binding,GO:0042802~identical protein binding,
ENSSSCG00000014115	CMYA5	6	46	0.0371598	0.276812	2.89709	Up	1.04548e-08	3.77484e-08	cardiomyopathy associated 5	Homo sapiens		GO:0042802~identical protein binding,
ENSSSCG00000010536	CNNM1	22	167	0.415578	3.06515	2.88277	Up	4.01408e-28	3.11264e-27	cyclin M1	Homo sapiens	GO:0006811~ion transport,
ENSSSCG00000003587	TMEM200B	14	106	0.759641	5.58844	2.87906	Up	2.4688e-18	1.44142e-17
ENSSSCG00000011723	MME	61	459	1.1699	8.55333	2.8701	Up	2.6954e-74	4.45887e-73	membrane metallo-endopeptidase	Homo sapiens	GO:0006508~proteolysis,GO:0006518~peptide metabolic process,GO:0007267~cell-cell signaling,	GO:0004175~endopeptidase activity,GO:0004222~metalloendopeptidase activity,GO:0008233~peptidase activity,GO:0008237~metallopeptidase activity,GO:0008270~zinc ion binding,GO:0042277~peptide binding,GO:0043167~ion binding,GO:0043169~cation binding,GO:0046872~metal ion binding,GO:0046914~transition metal ion binding,GO:0070011~peptidase activity, acting on L-amino acid peptides,
ENSSSCG00000010593	CNNM2	141	1060	2.6847	19.6104	2.86879	Up	3.12588e-169	1.0342e-167	cyclin M2	Homo sapiens	GO:0006811~ion transport,
ENSSSCG00000006289	F5	455	3418	3.13433	22.8775	2.8677	Up	0	0	coagulation factor V (proaccelerin, labile factor)	Homo sapiens	GO:0003013~circulatory system process,GO:0007155~cell adhesion,GO:0007596~blood coagulation,GO:0007599~hemostasis,GO:0008015~blood circulation,GO:0009611~response to wounding,GO:0022610~biological adhesion,GO:0042060~wound healing,GO:0050817~coagulation,GO:0050878~regulation of body fluid levels,GO:0055114~oxidation reduction,	GO:0005507~copper ion binding,GO:0005509~calcium ion binding,GO:0043167~ion binding,GO:0043169~cation binding,GO:0046872~metal ion binding,GO:0046914~transition metal ion binding,
ENSSSCG00000003256	PRKCG	6	45	0.227278	1.65624	2.86538	Up	1.83337e-08	6.5086e-08	protein kinase C, gamma	Homo sapiens	GO:0006282~regulation of DNA repair,GO:0006468~protein amino acid phosphorylation,GO:0006793~phosphorus metabolic process,GO:0006796~phosphate metabolic process,GO:0007242~intracellular signaling cascade,GO:0007610~behavior,GO:0007611~learning or memory,GO:0007635~chemosensory behavior,GO:0008219~cell death,GO:0009894~regulation of catabolic process,GO:0009895~negative regulation of catabolic pro…	GO:0000166~nucleotide binding,GO:0001882~nucleoside binding,GO:0001883~purine nucleoside binding,GO:0004672~protein kinase activity,GO:0004674~protein serine/threonine kinase activity,GO:0004697~protein kinase C activity,GO:0005509~calcium ion binding,GO:0005524~ATP binding,GO:0008270~zinc ion binding,GO:0008289~lipid binding,GO:0017076~purine nucleotide binding,GO:0019992~diacylglycerol binding,…
ENSSSCG00000016109	ALS2	40	300	0.815775	5.94478	2.86538	Up	4.93014e-49	5.7593e-48	amyotrophic lateral sclerosis 2 (juvenile)	Homo sapiens	GO:0000902~cell morphogenesis,GO:0000904~cell morphogenesis involved in differentiation,GO:0001662~behavioral fear response,GO:0001701~in utero embryonic development,GO:0001881~receptor recycling,GO:0002209~behavioral defense response,GO:0006952~defense response,GO:0006979~response to oxidative stress,GO:0007032~endosome organization,GO:0007267~cell-cell signaling,GO:0007268~synaptic transmission…	GO:0005083~small GTPase regulator activity,GO:0005085~guanyl-nucleotide exchange factor activity,GO:0005087~Ran guanyl-nucleotide exchange factor activity,GO:0005088~Ras guanyl-nucleotide exchange factor activity,GO:0005089~Rho guanyl-nucleotide exchange factor activity,GO:0008047~enzyme activator activity,GO:0017016~Ras GTPase binding,GO:0017112~Rab guanyl-nucleotide exchange factor activity,GO:…
ENSSSCG00000011063	MASTL	8	60	0.198382	1.44566	2.86538	Up	6.93118e-11	2.84279e-10	microtubule associated serine/threonine kinase-like	Homo sapiens	GO:0006468~protein amino acid phosphorylation,GO:0006793~phosphorus metabolic process,GO:0006796~phosphate metabolic process,GO:0016310~phosphorylation,	GO:0000166~nucleotide binding,GO:0001882~nucleoside binding,GO:0001883~purine nucleoside binding,GO:0004672~protein kinase activity,GO:0004674~protein serine/threonine kinase activity,GO:0005524~ATP binding,GO:0017076~purine nucleotide binding,GO:0030554~adenyl nucleotide binding,GO:0032553~ribonucleotide binding,GO:0032555~purine ribonucleotide binding,GO:0032559~adenyl ribonucleotide binding,
ENSSSCG00000007870	SYT17	11	82	0.503737	3.64863	2.85661	Up	2.24274e-14	1.09378e-13	synaptotagmin XVII; synaptotagmin VII	Homo sapiens	GO:0001778~plasma membrane repair,GO:0007009~plasma membrane organization,GO:0009611~response to wounding,GO:0016044~membrane organization,GO:0042060~wound healing,	GO:0005509~calcium ion binding,GO:0043167~ion binding,GO:0043169~cation binding,GO:0046872~metal ion binding,
ENSSSCG00000016131	ADAM23	14	103	0.277624	1.98459	2.83764	Up	1.30977e-17	7.4184e-17	ADAM metallopeptidase domain 23	Homo sapiens	GO:0006508~proteolysis,GO:0007155~cell adhesion,GO:0007166~cell surface receptor linked signal transduction,GO:0007229~integrin-mediated signaling pathway,GO:0022610~biological adhesion,	GO:0004175~endopeptidase activity,GO:0004222~metalloendopeptidase activity,GO:0005178~integrin binding,GO:0008233~peptidase activity,GO:0008237~metallopeptidase activity,GO:0008270~zinc ion binding,GO:0032403~protein complex binding,GO:0043167~ion binding,GO:0043169~cation binding,GO:0046872~metal ion binding,GO:0046914~transition metal ion binding,GO:0070011~peptidase activity, acting on L-amino…
ENSSSCG00000011212	RARB	28	206	1.15286	8.24119	2.83764	Up	8.11544e-34	7.17429e-33	retinoic acid receptor, beta	Homo sapiens	GO:0000122~negative regulation of transcription from RNA polymerase II promoter,GO:0001654~eye development,GO:0001655~urogenital system development,GO:0001656~metanephros development,GO:0001657~ureteric bud development,GO:0001822~kidney development,GO:0006350~transcription,GO:0006355~regulation of transcription, DNA-dependent,GO:0006357~regulation of transcription from RNA polymerase II promoter,…	GO:0003677~DNA binding,GO:0003700~transcription factor activity,GO:0003707~steroid hormone receptor activity,GO:0003708~retinoic acid receptor activity,GO:0004879~ligand-dependent nuclear receptor activity,GO:0008270~zinc ion binding,GO:0016563~transcription activator activity,GO:0030528~transcription regulator activity,GO:0043167~ion binding,GO:0043169~cation binding,GO:0043565~sequence-specific…
ENSSSCG00000009412	LCP1	19	139	0.383288	2.72453	2.82951	Up	3.2019e-23	2.19228e-22	lymphocyte cytosolic protein 1 (L-plastin)	Homo sapiens	GO:0001775~cell activation,GO:0002263~cell activation during immune response,GO:0002285~lymphocyte activation during immune response,GO:0002286~T cell activation during immune response,GO:0002366~leukocyte activation during immune response,GO:0006955~immune response,GO:0007010~cytoskeleton organization,GO:0007015~actin filament organization,GO:0030029~actin filament-based process,GO:0030036~actin…	GO:0003779~actin binding,GO:0005509~calcium ion binding,GO:0008092~cytoskeletal protein binding,GO:0042802~identical protein binding,GO:0043167~ion binding,GO:0043169~cation binding,GO:0046872~metal ion binding,GO:0051015~actin filament binding,
ENSSSCG00000003039	GRIK5	13	95	0.408564	2.90098	2.82791	Up	2.72162e-16	1.4518e-15	glutamate receptor, ionotropic, kainate 5	Homo sapiens	GO:0006811~ion transport,GO:0007267~cell-cell signaling,GO:0007268~synaptic transmission,GO:0019226~transmission of nerve impulse,GO:0050877~neurological system process,	GO:0004970~ionotropic glutamate receptor activity,GO:0005216~ion channel activity,GO:0005230~extracellular ligand-gated ion channel activity,GO:0005234~extracellular-glutamate-gated ion channel activity,GO:0008066~glutamate receptor activity,GO:0015267~channel activity,GO:0015276~ligand-gated ion channel activity,GO:0022803~passive transmembrane transporter activity,GO:0022834~ligand-gated channe…
ENSSSCG00000017219	C17orf28	30	219	0.538525	3.81974	2.82639	Up	1.02695e-35	9.45004e-35	chromosome 17 open reading frame 28	Homo sapiens	GO:0007423~sensory organ development,GO:0007600~sensory perception,GO:0007605~sensory perception of sound,GO:0030182~neuron differentiation,GO:0042471~ear morphogenesis,GO:0042472~inner ear morphogenesis,GO:0042490~mechanoreceptor differentiation,GO:0043583~ear development,GO:0048562~embryonic organ morphogenesis,GO:0048568~embryonic organ development,GO:0048598~embryonic morphogenesis,GO:0048839…	GO:0042802~identical protein binding,GO:0042803~protein homodimerization activity,GO:0046983~protein dimerization activity,
ENSSSCG00000014311	SLC25A48	4	29	0.136946	0.964696	2.81647	Up	8.96532e-06	2.56366e-05
ENSSSCG00000006045	RIMS2	18	130	0.22329	1.56691	2.81093	Up	1.14373e-21	7.51279e-21	regulating synaptic membrane exocytosis 2	Homo sapiens	GO:0006886~intracellular protein transport,GO:0008104~protein localization,GO:0015031~protein transport,GO:0034613~cellular protein localization,GO:0045184~establishment of protein localization,GO:0046907~intracellular transport,GO:0070727~cellular macromolecule localization,	GO:0005083~small GTPase regulator activity,GO:0008270~zinc ion binding,GO:0017016~Ras GTPase binding,GO:0017137~Rab GTPase binding,GO:0019899~enzyme binding,GO:0030695~GTPase regulator activity,GO:0031267~small GTPase binding,GO:0043167~ion binding,GO:0043169~cation binding,GO:0046872~metal ion binding,GO:0046914~transition metal ion binding,GO:0051020~GTPase binding,GO:0060589~nucleoside-triphos…
ENSSSCG00000010220	RTKN2	10	72	1.27387	8.91174	2.80649	Up	1.42976e-12	6.39041e-12	rhotekin 2	Homo sapiens	GO:0002520~immune system development,GO:0008284~positive regulation of cell proliferation,GO:0030097~hemopoiesis,GO:0042127~regulation of cell proliferation,GO:0048534~hemopoietic or lymphoid organ development,
ENSSSCG00000017200	UNC13D	35	252	0.461795	3.23062	2.80649	Up	1.40805e-40	1.42508e-39	unc-13 homolog D (C. elegans)	Homo sapiens	GO:0001775~cell activation,GO:0001906~cell killing,GO:0001909~leukocyte mediated cytotoxicity,GO:0002228~natural killer cell mediated immunity,GO:0002250~adaptive immune response,GO:0002252~immune effector process,GO:0002263~cell activation during immune response,GO:0002285~lymphocyte activation during immune response,GO:0002323~natural killer cell activation during immune response,GO:0002366~leu…
ENSSSCG00000014255	SLC12A2	151	1078	1.80018	12.4871	2.79423	Up	2.04822e-167	6.68435e-166	solute carrier family 12 (sodium/potassium/chloride transporters), member 2	Homo sapiens	GO:0006811~ion transport,GO:0006812~cation transport,GO:0006813~potassium ion transport,GO:0006814~sodium ion transport,GO:0006820~anion transport,GO:0006821~chloride transport,GO:0006884~cell volume homeostasis,GO:0006970~response to osmotic stress,GO:0006972~hyperosmotic response,GO:0007166~cell surface receptor linked signal transduction,GO:0007186~G-protein coupled receptor protein signaling …	GO:0008509~anion transmembrane transporter activity,GO:0008511~sodium:potassium:chloride symporter activity,GO:0015293~symporter activity,GO:0015294~solute:cation symporter activity,GO:0015296~anion:cation symporter activity,GO:0015377~cation:chloride symporter activity,GO:0030955~potassium ion binding,GO:0031402~sodium ion binding,GO:0031420~alkali metal ion binding,GO:0043167~ion binding,GO:004…
ENSSSCG00000001976	NOVA1	114	810	4.55189	31.4251	2.78738	Up	6.42334e-126	1.64492e-124	neuro-oncological ventral antigen 1	Homo sapiens	GO:0000375~RNA splicing, via transesterification reactions,GO:0000377~RNA splicing, via transesterification reactions with bulged adenosine as nucleophile,GO:0000398~nuclear mRNA splicing, via spliceosome,GO:0006396~RNA processing,GO:0006397~mRNA processing,GO:0007267~cell-cell signaling,GO:0007268~synaptic transmission,GO:0007610~behavior,GO:0007626~locomotory behavior,GO:0008380~RNA splicing,GO…	GO:0003723~RNA binding,GO:0003729~mRNA binding,
ENSSSCG00000004475	HTR1B	231	1634	9.87565	67.8751	2.78093	Up	1.61434e-251	7.79652e-250	5-hydroxytryptamine (serotonin) receptor 1B	Homo sapiens	GO:0006140~regulation of nucleotide metabolic process,GO:0007166~cell surface receptor linked signal transduction,GO:0007186~G-protein coupled receptor protein signaling pathway,GO:0007187~G-protein signaling, coupled to cyclic nucleotide second messenger,GO:0007242~intracellular signaling cascade,GO:0007267~cell-cell signaling,GO:0007268~synaptic transmission,GO:0007610~behavior,GO:0007631~feedi…	GO:0004993~serotonin receptor activity,GO:0008144~drug binding,GO:0008227~amine receptor activity,GO:0043176~amine binding,GO:0051378~serotonin binding,
ENSSSCG00000012855	SLC22A18	3	21	0.219492	1.49287	2.76585	Up	0.000205998	0.000512396	solute carrier family 22, member 18	Homo sapiens	GO:0006811~ion transport,GO:0006812~cation transport,GO:0007588~excretion,GO:0015695~organic cation transport,GO:0015850~organic alcohol transport,GO:0015893~drug transport,GO:0015904~tetracycline transport,GO:0042493~response to drug,GO:0042891~antibiotic transport,GO:0046677~response to antibiotic,GO:0046903~secretion,GO:0055085~transmembrane transport,	GO:0008493~tetracycline transporter activity,GO:0015238~drug transporter activity,GO:0015293~symporter activity,GO:0015297~antiporter activity,GO:0015298~solute:cation antiporter activity,GO:0015299~solute:hydrogen antiporter activity,GO:0015300~solute:solute antiporter activity,GO:0015307~drug:hydrogen antiporter activity,GO:0015520~tetracycline:hydrogen antiporter activity,GO:0019899~enzyme bin…
ENSSSCG00000006372	ARHGAP30	5	35	0.0806403	0.548473	2.76585	Up	1.22485e-06	3.8016e-06	Rho GTPase activating protein 30	Homo sapiens		GO:0005096~GTPase activator activity,GO:0008047~enzyme activator activity,GO:0030695~GTPase regulator activity,GO:0060589~nucleoside-triphosphatase regulator activity,
ENSSSCG00000001059	CD83	9	63	0.551544	3.75131	2.76585	Up	5.23204e-11	2.16067e-10	CD83 molecule	Homo sapiens	GO:0001817~regulation of cytokine production,GO:0001818~negative regulation of cytokine production,GO:0001819~positive regulation of cytokine production,GO:0002684~positive regulation of immune system process,GO:0002694~regulation of leukocyte activation,GO:0002696~positive regulation of leukocyte activation,GO:0006952~defense response,GO:0006955~immune response,GO:0006959~humoral immune response…
ENSSSCG00000012101	KAL1	4	28	0.0971743	0.660928	2.76585	Up	1.56698e-05	4.37222e-05	Kallmann syndrome 1 sequence	Homo sapiens	GO:0000902~cell morphogenesis,GO:0000904~cell morphogenesis involved in differentiation,GO:0006928~cell motion,GO:0006935~chemotaxis,GO:0007155~cell adhesion,GO:0007409~axonogenesis,GO:0007411~axon guidance,GO:0007610~behavior,GO:0007626~locomotory behavior,GO:0022610~biological adhesion,GO:0030030~cell projection organization,GO:0030182~neuron differentiation,GO:0031175~neuron projection develop…	GO:0004857~enzyme inhibitor activity,GO:0004866~endopeptidase inhibitor activity,GO:0004867~serine-type endopeptidase inhibitor activity,GO:0005198~structural molecule activity,GO:0005201~extracellular matrix structural constituent,GO:0030414~peptidase inhibitor activity,
ENSSSCG00000017097	ADCY2	5	35	0.30754	2.09172	2.76584	Up	1.22485e-06	3.80079e-06	adenylate cyclase 2 (brain)	Homo sapiens	GO:0006140~regulation of nucleotide metabolic process,GO:0006163~purine nucleotide metabolic process,GO:0006164~purine nucleotide biosynthetic process,GO:0006171~cAMP biosynthetic process,GO:0007166~cell surface receptor linked signal transduction,GO:0007186~G-protein coupled receptor protein signaling pathway,GO:0007187~G-protein signaling, coupled to cyclic nucleotide second messenger,GO:000718…	GO:0000166~nucleotide binding,GO:0000287~magnesium ion binding,GO:0001882~nucleoside binding,GO:0001883~purine nucleoside binding,GO:0004016~adenylate cyclase activity,GO:0005524~ATP binding,GO:0009975~cyclase activity,GO:0016849~phosphorus-oxygen lyase activity,GO:0017076~purine nucleotide binding,GO:0030554~adenyl nucleotide binding,GO:0032553~ribonucleotide binding,GO:0032555~purine ribonucleo…
ENSSSCG00000011125	GATA3	49	341	1.43068	9.67398	2.75741	Up	2.2325e-53	2.7915e-52	GATA binding protein 3	Homo sapiens	GO:0006350~transcription,GO:0006351~transcription, DNA-dependent,GO:0006355~regulation of transcription, DNA-dependent,GO:0006366~transcription from RNA polymerase II promoter,GO:0006952~defense response,GO:0009719~response to endogenous stimulus,GO:0009725~response to hormone stimulus,GO:0010033~response to organic substance,GO:0032774~RNA biosynthetic process,GO:0043627~response to estrogen sti…	GO:0003677~DNA binding,GO:0003700~transcription factor activity,GO:0008134~transcription factor binding,GO:0008270~zinc ion binding,GO:0030528~transcription regulator activity,GO:0043167~ion binding,GO:0043169~cation binding,GO:0043565~sequence-specific DNA binding,GO:0046872~metal ion binding,GO:0046914~transition metal ion binding,
ENSSSCG00000013382	PLEKHA7	6	41	0.0956314	0.634947	2.73108	Up	1.69228e-07	5.61571e-07
ENSSSCG00000006007	SAMD12	11	75	1.40126	9.28307	2.72788	Up	1.0682e-12	4.80872e-12
ENSSSCG00000010150	NID1	1720	11641	24.9646	164.169	2.71723	Up	0	0	nidogen 1	Homo sapiens	GO:0001655~urogenital system development,GO:0001822~kidney development,GO:0007155~cell adhesion,GO:0007160~cell-matrix adhesion,GO:0008218~bioluminescence,GO:0010810~regulation of cell-substrate adhesion,GO:0010811~positive regulation of cell-substrate adhesion,GO:0018298~protein-chromophore linkage,GO:0022610~biological adhesion,GO:0030155~regulation of cell adhesion,GO:0030198~extracellular mat…	GO:0005509~calcium ion binding,GO:0043167~ion binding,GO:0043169~cation binding,GO:0046872~metal ion binding,GO:0050840~extracellular matrix binding,
ENSSSCG00000003724	DSC1	646	4344	12.4084	81.0731	2.70791	Up	0	0	desmocollin 1	Homo sapiens	GO:0007155~cell adhesion,GO:0007156~homophilic cell adhesion,GO:0016337~cell-cell adhesion,GO:0022610~biological adhesion,	GO:0005509~calcium ion binding,GO:0043167~ion binding,GO:0043169~cation binding,GO:0046872~metal ion binding,
ENSSSCG00000011946	ALCAM	18	121	0.46164	3.01523	2.70743	Up	1.57975e-19	9.67479e-19	hypothetical protein LOC100133690; activated leukocyte cell adhesion molecule	Homo sapiens	GO:0000902~cell morphogenesis,GO:0000904~cell morphogenesis involved in differentiation,GO:0006928~cell motion,GO:0007155~cell adhesion,GO:0007409~axonogenesis,GO:0007411~axon guidance,GO:0008045~motor axon guidance,GO:0022610~biological adhesion,GO:0030030~cell projection organization,GO:0030182~neuron differentiation,GO:0031175~neuron projection development,GO:0032989~cellular component morphog…
ENSSSCG00000017612	C17orf67	32	215	6.89312	44.9996	2.70668	Up	1.41063e-33	1.24018e-32
[truncated: 1,609 more rows]

## Sheet: Table S3
Table S3. Validation of DMRs by Sequenom MassARRAY.
Gene	Comment	Sample
		BMMSCs	UCMSCs
CYP26A1-1	CpG 1	0.59	0.16
	CpG 2,3,4,5	NA	NA
	CpG 6,7	0.37	0.09
	CpG 8	0.22	0.05
	CpG 9	0.61	0.2
	CpG 10,11,12	0.93	0.43
	CpG 13	0.53	0.05
	CpG 14	0.37	0.04
	CpG 15	0.31	0
	CpG 16,17	0.62	0.29
	CpG 18	0.26	0
[truncated: 269 more rows]

## Sheet: Table S4
Table S4. Primer sequences for the RT-qPCR and Sequenom MassARRAY analyses.
[truncated: 75 more rows]
